# Supplementary material for: Hydroxytyrosol Benefits Boar Semen Quality via Improving Gut Microbiota and Blood Metabolome
Source: Front Nutr. 2022 Jan 17;8:815922. doi: 10.3389/fnut.2021.815922 (PMC8802763; doi:10.3389/fnut.2021.815922)
Supplement: Supplementary Data Set 1 — Plasma metabolites. [file Data_Sheet_1.XLSX]

## Sheet: 数据矩阵
ID	m/z	Retention time (min)	Ion mode	Metabolites	Compound ID	Super Class	Class	Sub Class	kegg	Score	Fragmentation Score	Adducts	Formula	Mass Error (ppm)	QC1	QC2	QC3	QC4	QC5	QC6	QC7	QC8	Con-1	Con-2	Con-3	Con-4	Con-5	Con-6	Con-7	Con-8	Con-9	Con-10	HT-1	HT-2	HT-3	HT-4	HT-5	HT-6	HT-7	HT-8	HT-10
12.34_546.3520m/z	546.352	12.3388	pos	LysoPC(18:0)	HMDB0010384	Lipids and lipid-like molecules	Glycerophospholipids	Glycerophosphocholines	C04230	58.4	96.9	M+Na	C26H54NO7P	-1.97373	740718	750598	712155	690340	762600	766513	723028	730016	669141	736239	674594	717567	695463	798260	668540	781074	794159	784843	827848	516548	497703	640472	583024	579126	716782	825557	698006
11.55_521.3473n	522.355	11.5479	pos	LysoPC(18:1(11Z))	HMDB0010385	Lipids and lipid-like molecules	Glycerophospholipids	Glycerophosphocholines	C04230	58.3	95.2	M+H, M+Na	C26H52NO7P	-1.67884	4.44733e+06	4.78371e+06	4.6113e+06	4.58187e+06	4.70944e+06	4.82209e+06	4.58429e+06	4.52446e+06	4.15035e+06	4.52589e+06	4.80643e+06	5.45153e+06	4.14545e+06	5.1138e+06	3.85305e+06	4.64014e+06	4.45678e+06	3.99782e+06	3.3026e+06	2.50462e+06	4.29048e+06	4.99412e+06	3.95783e+06	3.70577e+06	4.87665e+06	5.42348e+06	4.35999e+06
10.62_541.3159n	542.323	10.6197	pos	LysoPC(20:5(5Z,8Z,11Z,14Z,17Z))	HMDB0010397	Lipids and lipid-like molecules	Glycerophospholipids	Glycerophosphocholines	C04230	58.1	95.2	M+H, M+Na	C28H48NO7P	-1.65284	807828	842125	862619	851941	842384	850379	803158	811011	964143	694214	875948	1.4687e+06	873939	884563	1.13043e+06	1.05066e+06	874587	877319	482383	434028	1.11138e+06	1.16494e+06	928172	870609	1.2347e+06	1.04869e+06	1.11031e+06
11.20_569.3472n	570.354	11.1997	pos	LysoPC(22:5(4Z,7Z,10Z,13Z,16Z))	HMDB0010402	Lipids and lipid-like molecules	Glycerophospholipids	Glycerophosphocholines	C04230	57.9	94.7	M+H, M+Na	C30H52NO7P	-1.68775	175187	190719	204785	191657	196792	188960	183648	194391	168800	142187	216763	326263	155436	157959	271885	216321	188512	161749	137440	137518	193399	184895	201071	188120	223215	134149	197481
11.53_702.5660n	703.573	11.5326	pos	SM(d18:0/16:1(9Z))	HMDB0013464	Lipids and lipid-like molecules	Sphingolipids	Phosphosphingolipids	C00550	57.8	95.4	M+H, M+Na	C39H79N2O6P	-2.18495	8.28991e+06	1.18953e+07	9.81244e+06	6.87733e+06	8.82927e+06	1.26072e+07	1.13203e+07	7.82788e+06	2.965e-09	1.14994e+07	1.35253e+07	1.07946e+07	7.44679e+06	1.02427e+07	1.0508e+07	7.97067e+06	1.19061e+07	8.79775e+06	6.77001e+06	1.34016e+07	9.69298e+06	572905	1.08557e+07	1.05738e+07	521087	8.03098e+06	1.04035e+07
5.13_431.0966m/z	431.097	5.13425	pos	Naringenin 4'-O-glucuronide	HMDB0041759	Phenylpropanoids and polyketides	Flavonoids	Flavonoid glycosides		57.8	96.5	M+H-H2O	C21H20O11	-1.60259	10593.2	10690.5	11593.4	10724.2	11592.8	11984.7	9698.41	10272	11500.1	4896.77	9479.35	27028.7	21604.6	3121.63	7469.95	4159.6	5181.41	8126.56	1948.6	833.833	21490.9	4378.12	4221.62	6965.51	10214.7	14979.1	5646.18
10.75_493.3159n	494.323	10.7458	pos	LysoPC(16:1(9Z)/0:0)	HMDB0010383	Lipids and lipid-like molecules	Glycerophospholipids	Glycerophosphocholines	C04230	57.7	94.7	M+H, M+Na	C24H48NO7P	-1.8131	321587	338924	344655	346762	351955	337152	333947	336287	433420	259357	402397	440589	344183	249727	331211	443726	340322	405632	265562	296689	405178	293763	370289	431576	362057	373802	398611
10.59_562.3152m/z	562.315	10.5913	neg	LysoPC(18:3(6Z,9Z,12Z))	HMDB0010387	Lipids and lipid-like molecules	Glycerophospholipids	Glycerophosphocholines	C04230	57.1	91.8	M+FA-H	C26H48NO7P	0.321953	29743.7	31050.5	27511.7	27455	27427.8	27004	28924.5	26353.4	40919.9	29380.4	32599.4	35112.2	27900.3	18939.6	18902.6	29577.2	26398.5	38590.7	22057.4	12825.8	42804.4	30412.1	23397.1	29005.5	24587.3	39427.1	32485.8
11.31_495.3317n	496.339	11.3076	pos	LysoPC(16:0)	HMDB0010382	Lipids and lipid-like molecules	Glycerophospholipids	Glycerophosphocholines	C04230	57.1	88.6	M+H, M+Na, M+H-H2O	C24H50NO7P	-1.62405	1.30527e+07	1.42399e+07	1.35418e+07	1.33966e+07	1.34366e+07	1.3694e+07	1.2901e+07	1.29213e+07	1.43533e+07	1.15695e+07	1.37798e+07	1.54018e+07	1.43256e+07	1.15989e+07	1.23944e+07	1.34478e+07	1.26815e+07	1.32208e+07	9.57916e+06	8.39516e+06	1.00181e+07	1.13389e+07	1.2085e+07	1.31311e+07	1.41133e+07	1.28849e+07	1.30784e+07
10.89_482.3233m/z	482.323	10.8898	pos	LysoPC(15:0)	HMDB0010381	Lipids and lipid-like molecules	Glycerophospholipids	Glycerophosphocholines	C04230	57	91	M+H	C23H48NO7P	-1.77997	121223	133586	135789	135022	139276	136858	128547	133168	158176	99921.7	151049	151912	128753	97871.1	131659	165888	125478	154668	86602.6	109279	128747	96924.3	139768	159931	138181	118730	130545
10.99_612.3309m/z	612.331	10.9875	neg	LysoPC(22:6(4Z,7Z,10Z,13Z,16Z,19Z))	HMDB0010404	Lipids and lipid-like molecules	Glycerophospholipids	Glycerophosphocholines	C04230	56.3	83.5	M+FA-H	C30H50NO7P	0.287523	179275	194752	176410	187006	159422	170814	180841	180695	207946	110323	225141	372334	149251	84587.5	221127	230779	126892	182003	141020	124420	195516	145144	179552	197943	245231	118550	207858
4.59_269.0667m/z	269.067	4.58673	neg	Phenylglucuronide	HMDB0059806	Organic oxygen compounds	Organooxygen compounds	Carbohydrates and carbohydrate conjugates		56.3	84.1	M-H	C12H14O7	0.0931709	12567.5	12245.9	12812.9	12858.3	12200.8	12020.5	12546.8	12283.6	12729.5	9718.73	15920.5	5596.67	12361.1	4758.87	3775.84	9705.94	7675.11	5655.2	6830.82	33886.8	24524.4	5756.69	6792.82	9446.9	3471.96	12604.9	3680.23
11.02_588.3310m/z	588.331	11.0213	neg	LysoPC(20:4(5Z,8Z,11Z,14Z))	HMDB0010395	Lipids and lipid-like molecules	Glycerophospholipids	Glycerophosphocholines	C04230	56.2	83.2	M+FA-H	C28H50NO7P	0.475031	245423	262389	268912	253713	225417	243774	249972	243738	304006	214827	311081	437951	235143	210744	259464	245670	222045	256514	216086	113601	283663	269066	258390	192227	330264	220301	348900
11.78_509.3474n	510.355	11.7774	pos	LysoPC(17:0)	HMDB0012108	Lipids and lipid-like molecules	Glycerophospholipids	Glycerophosphocholines	C04230	56	82.9	M+H, M+Na, M+H-H2O	C25H52NO7P	-1.39253	1.92824e+07	1.9355e+07	1.90104e+07	2.02305e+07	1.9017e+07	2.02196e+07	1.89253e+07	1.86408e+07	1.86889e+07	1.67842e+07	1.69225e+07	1.92626e+07	1.80751e+07	1.83674e+07	1.72898e+07	1.78588e+07	1.80192e+07	1.734e+07	1.72915e+07	1.83355e+07	1.84776e+07	1.86799e+07	1.94159e+07	1.77885e+07	1.80086e+07	1.86031e+07	1.79395e+07
11.19_614.3466m/z	614.347	11.1899	neg	LysoPC(22:5(7Z,10Z,13Z,16Z,19Z))	HMDB0010403	Lipids and lipid-like molecules	Glycerophospholipids	Glycerophosphocholines	C04230	55.9	84.4	M+FA-H	C30H52NO7P	0.455886	42762.7	46143.1	48253.5	44141.1	41370.1	47180.9	47267.5	47273.6	44253.2	32238.5	53957.9	68181.4	34346.4	32132.8	62325.1	45229	36759.1	38331.9	40721.1	30050.4	45831.8	38736.2	41851	36543.4	47415	30207.9	43063
7.00_407.2077m/z	407.208	6.99985	neg	Cortisol	HMDB0000063	Lipids and lipid-like molecules	Steroids and steroid derivatives	Hydroxysteroids	C00735	55.7	82.2	M+FA-H	C21H30O5	0.427085	21009.2	21819.9	21045.9	21149.4	19581.4	20234.9	20232.8	20625.7	14004.3	11572.3	12229.3	15547.8	15603.5	16080.2	22410	14716.9	16396.3	17475.5	23113.4	17458.9	10702	14407.3	18490.2	15698.4	8376.47	9849.21	18961.1
1.99_340.1020m/z	340.102	1.9929	pos	6-Hydroxy-5-methoxyindole glucuronide	HMDB0010362	Organic oxygen compounds	Organooxygen compounds	Carbohydrates and carbohydrate conjugates	C03033	55.2	83	M+H	C15H17NO8	-2.15404	107389	104886	107195	108506	104411	104994	105130	113014	186942	6327.12	53287.8	90291.9	160932	120733	127671	49139.2	214954	104432	59143.4	364.057	25610	2.965e-09	152530	186793	111454	177.886	76213
2.01_338.0883m/z	338.088	2.0092	neg	5-Hydroxy-6-methoxyindole glucuronide	HMDB0010363	Organic oxygen compounds	Organooxygen compounds	Carbohydrates and carbohydrate conjugates	C03033	55.2	80.3	M-H	C15H17NO8	0.351784	75156.8	72719.1	72920.2	73131.2	76137.9	76585.6	75790.3	77514.2	123678	4303.8	32168.2	51984.6	84598.8	69125.3	75715.6	29749	131663	66654	37700.9	762.184	15371.1	175.408	82215.9	109442	62026.4	228.472	47876.2
9.42_512.2689m/z	512.269	9.42355	neg	Sulfolithocholylglycine	HMDB0002639	Lipids and lipid-like molecules	Steroids and steroid derivatives	Bile acids, alcohols and derivatives	C11301	55	89.1	M-H	C26H43NO7S	0.203048	3848.88	5953.29	4692.71	4661.74	3991.76	4880.16	5231.99	5546.47	709.328	1140.51	6371.44	2204.34	1456.03	3260.79	33090.1	2052.28	978.39	8025.57	11243.8	1122.87	2.965e-09	2.965e-09	4825.21	2068.09	6651.38	2.965e-09	1620.68
1.91_245.1140m/z	245.114	1.90602	neg	gamma-Glutamylvaline	HMDB0011172	Organic acids and derivatives	Carboxylic acids and derivatives	Amino acids, peptides, and analogues		54.9	79.5	M-H	C10H18N2O5	-1.27595	7011.63	7132.34	7455.68	6986.99	7122.91	7174.84	6921.38	7554.94	5652.68	6435.92	5133.11	3573.57	5083.62	5746.51	3609.07	4835.6	5932.86	5947.1	6137.01	4574.2	6484.56	5017.42	4577.06	4733.69	4756.82	8389.01	5824.06
11.12_830.5923m/z	830.592	11.1234	neg	PC(18:1(11Z)/18:1(11Z))	HMDB0008070	Lipids and lipid-like molecules	Glycerophospholipids	Glycerophosphocholines	C00157	54.9	84.9	M+FA-H	C44H84NO8P	0.864218	1.87663e+06	1.74013e+06	2.06449e+06	2.27459e+06	2.123e+06	1.81782e+06	1.344e+06	1.45743e+06	2.56547e+06	2.71525e+06	1.47609e+06	2.17006e+06	1.21792e+06	2.33041e+06	2.08653e+06	1.21142e+06	1.48579e+06	1.35668e+06	2.33719e+06	606930	2.52307e+06	2.28762e+06	2.782e+06	1.84711e+06	2.10341e+06	1.42567e+06	1.10535e+06
4.33_261.1438m/z	261.144	4.33103	pos	gamma-Glutamylleucine	HMDB0011171	Organic acids and derivatives	Carboxylic acids and derivatives	Amino acids, peptides, and analogues		54.9	79.7	M+H	C11H20N2O5	-2.55095	40652.6	39228.9	39259.9	39995.1	40611.1	40051.5	39663.9	41236.6	25214.5	40546.1	23188.5	16862.1	30327.9	33533.7	17186.2	23634.5	20645.7	36041.9	26505.8	26459.6	42760	29495.5	38337.1	37244.9	30712.5	54343.5	48544.4
8.34_449.3133n	432.31	8.3419	pos	Deoxycholic acid glycine conjugate	HMDB0000631	Lipids and lipid-like molecules	Steroids and steroid derivatives	Bile acids, alcohols and derivatives	C05464	54.8	79.5	M+H-H2O, M+Na, M+NH4, M+K, M+H	C26H43NO5	-1.87673	1.30705e+06	1.31472e+06	1.34196e+06	1.31421e+06	1.34586e+06	1.33138e+06	1.34999e+06	1.38426e+06	332713	1.03301e+06	995780	3.8529e+06	1.20122e+06	633208	6.65204e+06	1.06234e+06	866964	1.5287e+06	2.9832e+06	819493	577713	550902	692908	646899	772667	370900	748050
10.39_380.2552m/z	380.255	10.3886	pos	Sphingosine 1-phosphate	HMDB0000277	Lipids and lipid-like molecules	Sphingolipids	Phosphosphingolipids	C06124	54.5	79.8	M+H	C18H38NO5P	-2.22107	70472.2	72303.1	75629	77260.3	77740.2	73814.4	73860.1	74525.1	63060.6	92613.7	62961.1	59810.3	67139.6	69994.7	50121.9	87081.9	59470.3	64157.7	54948.5	33304	61373.6	49102.3	55311.7	76859.2	52444.6	58862.2	55353
4.02_324.0725m/z	324.073	4.01913	neg	Dihyroxy-1H-indole glucuronide I	HMDB0059997	Organic oxygen compounds	Organooxygen compounds	Carbohydrates and carbohydrate conjugates		54.5	75.6	M-H	C14H15NO8	0.0585043	16386.7	15253	15448.5	15795.6	14732.5	15664.2	16028.6	16019.2	20243	10738.8	14325.1	9569.48	11322.3	12212.4	6665.45	10773.4	15120	9289.21	9510.84	12585.5	16824.9	8467.39	9356.43	10637.4	11202.7	9672.46	6960.74
5.68_267.0511m/z	267.051	5.67753	neg	Diphenol glucuronide	HMDB0059998	Organic oxygen compounds	Organooxygen compounds	Carbohydrates and carbohydrate conjugates		54.4	76	M-H2O-H	C12H14O8	0.346278	8083.37	7420.28	7883.79	7993.98	7946.84	8139.95	7913.12	7810.75	7674.62	7979.88	8357.82	8319.86	8469.72	8219.33	8686.9	8357.87	8296.95	8240.11	7574.38	8212.57	8109.31	8116.3	8739.75	8407.74	8760.29	8542.48	8096.66
11.14_312.2294n	295.226	11.1373	pos	13-L-Hydroperoxylinoleic acid	HMDB0003871	Lipids and lipid-like molecules	Fatty Acyls	Lineolic acids and derivatives	C04717	54.3	77.8	M+H-H2O, M+H	C18H32O4	-1.95996	74024.3	80474.8	76362.1	79417.9	77786.6	82607.7	69001.3	70888.3	64178.6	69162.6	66619.4	107901	112580	43834.4	46429.3	69498.1	41493.9	85192.5	72439.9	27439.4	92703.8	71784	58270.9	64882	75357.6	44463.7	72701.4
4.59_293.1145m/z	293.114	4.58673	neg	gamma-Glutamylphenylalanine	HMDB0000594	Organic acids and derivatives	Carboxylic acids and derivatives	Amino acids, peptides, and analogues		54.3	75.8	M-H	C14H18N2O5	0.568363	8758.04	8463.97	9195.68	8749.3	8335.69	8633.03	8867.32	8600.6	4610.77	7146.64	5456.75	4223.14	5584.99	5773.74	3530.87	5173.46	5035.32	8409.07	4097.83	5998.18	8903.12	6644.41	6972.18	6355.85	5320.22	10814.6	7739.48
6.63_261.1230m/z	261.123	6.63427	pos	N1-(alpha-D-ribosyl)-5,6-dimethyl-benzimidazole	HMDB0011112	Nucleosides, nucleotides, and analogues	Benzimidazole ribonucleosides and ribonucleotides	Unclassified	C05775	54.3	77.1	M+H-H2O	C14H18N2O4	-1.42965	11273.6	11760.1	12097	12261	12608.5	11506.9	11984.9	12078.8	4346.42	24903.9	6930.94	2850.28	9281.1	12291.2	1073.38	4805.8	19017.4	3988.2	11194.3	5089.15	13094.9	9916.74	5866.61	2684.49	771.081	44294.1	3342.64
4.59_295.1282m/z	295.128	4.59232	pos	Tyrosyl-Hydroxyproline	HMDB0029106	Organic acids and derivatives	Carboxylic acids and derivatives	Amino acids, peptides, and analogues		54.2	76.9	M+H	C14H18N2O5	-2.0728	23921.9	23674.5	23225.9	24110.1	24684.8	24610.8	24076.7	25113.1	14858.9	22814.9	17414.9	13000.9	18749.7	20446.6	11435	16684.3	16456.1	25536.4	12928.6	23026.6	27862.4	21597.7	23677.1	21538.6	18447.6	34682.3	25749
9.05_274.2735m/z	274.273	9.0521	pos	Palmitic acid	HMDB0000220	Lipids and lipid-like molecules	Fatty Acyls	Fatty acids and conjugates	C00249	54.2	75.7	M+NH4	C16H32O2	-2.34156	1.77949e+06	1.80242e+06	1.80409e+06	1.84618e+06	1.86154e+06	1.82597e+06	1.83785e+06	1.79695e+06	1.3773e+06	1.53976e+06	1.44329e+06	1.45266e+06	1.40567e+06	1.45108e+06	1.38955e+06	1.60282e+06	1.26754e+06	2.18918e+06	1.4367e+06	1.56735e+06	1.34965e+06	1.34135e+06	1.33024e+06	1.1961e+06	1.25529e+06	1.32297e+06	1.39663e+06
9.13_390.2762n	373.273	9.12983	pos	Nutriacholic acid	HMDB0000467	Lipids and lipid-like molecules	Steroids and steroid derivatives	Bile acids, alcohols and derivatives		54.2	80	M+H-H2O, M+H	C24H38O4	-2.0399	245836	255090	263970	256139	261478	259114	252480	259686	50425.5	478363	293875	954611	753968	49785.2	182621	34936.5	66814.2	177095	67240.7	275580	445970	105172	90459.2	101549	379970	336099	74130.3
1.73_338.0862m/z	338.086	1.73003	pos	2,8-Dihydroxyquinoline-beta-D-glucuronide	HMDB0011658	Organic oxygen compounds	Organooxygen compounds	Carbohydrates and carbohydrate conjugates		54.1	77.4	M+H	C15H15NO8	-2.4569	79603.6	74586.9	74362.1	75054.3	73273.3	74662.9	80199.3	80852	122219	78036.2	160516	172718	20293	98237.9	22977.9	111338	69774	20964.9	191731	6123.02	67683.5	1039.75	30181.8	25800.2	12826.8	2098.51	179799
11.37_431.3148m/z	431.315	11.3653	pos	7alpha-Hydroxy-3-oxo-4-cholestenoate	HMDB0012458	Lipids and lipid-like molecules	Steroids and steroid derivatives	Bile acids, alcohols and derivatives	C17337	54.1	78.2	M+H	C27H42O4	-1.83551	96772.9	101052	99296.7	98199.2	101529	99991.9	97091	101347	61792.9	110914	85298.7	65609.9	106616	82369.3	74748.6	87547	98138.4	117367	89752.5	77572.5	82921.5	61064.2	80189	132280	83991	76589	133123
12.56_549.3784n	550.386	12.5582	pos	LysoPC(20:1(11Z))	HMDB0010391	Lipids and lipid-like molecules	Glycerophospholipids	Glycerophosphocholines	C04230	54.1	78.2	M+H, M+Na	C28H56NO7P	-1.80545	152803	167267	159777	172118	173676	164832	165354	167009	146155	142106	177201	169875	132725	151626	113346	169720	133944	160870	77972.7	67528.2	146916	151489	137102	112132	150659	207716	154469
7.80_465.3083n	466.316	7.80092	pos	Glycocholic acid	HMDB0000138	Lipids and lipid-like molecules	Steroids and steroid derivatives	Bile acids, alcohols and derivatives	C01921	54	74.5	M+H, M+Na, M+NH4, M+H-H2O	C26H43NO6	-1.60085	440512	417274	439226	431655	426836	442637	435381	428745	21875.6	431144	218327	2.00587e+06	357229	88523.1	1.18263e+06	63302.6	72936.2	169792	276456	230446	290738	153378	56317.2	107235	539022	236185	111952
4.72_308.0776m/z	308.078	4.72427	neg	Acetaminophen glucuronide	HMDB0010316	Organic oxygen compounds	Organooxygen compounds	Carbohydrates and carbohydrate conjugates		53.9	73.2	M-H2O-H	C14H17NO8	0.186679	30635.9	31178.7	32970.3	32336	29235.5	30199.2	31044.3	30436	15426.8	33503.1	28257.3	8837	22694.1	47478.8	6867.9	15994.5	31891.6	16178.1	35126.7	10233.2	29239	30799.4	7920.48	5730.61	4283.56	52443	8489.88
0.75_116.0706m/z	116.071	0.750367	pos	L-Proline	HMDB0000162	Organic acids and derivatives	Carboxylic acids and derivatives	Amino acids, peptides, and analogues	C00148	53.7	74.7	M+H	C5H9NO2	0.381763	937088	904792	939774	916005	933778	954400	961899	955793	858382	992855	998787	847953	799640	775389	621175	722569	761524	909807	714336	574125	1.08114e+06	721811	794130	1.01312e+06	915986	761533	1.0835e+06
10.29_211.1324m/z	211.132	10.2927	pos	Traumatic acid	HMDB0000933	Lipids and lipid-like molecules	Fatty Acyls	Fatty acids and conjugates	C16308	53.6	73.1	M+H-H2O	C12H20O4	-2.04628	29849.4	29106.1	29002.9	31042.5	30891.6	29942.4	30127.2	29730.3	28447.5	40290.6	38676.6	35909.9	12701.7	29140.9	46870.7	27422	16837.1	49741.5	22824.1	6948.84	14689.5	20878.1	30005	30513.3	97336.1	5974.43	10466.5
5.93_131.0490m/z	131.049	5.93075	pos	trans-Cinnamic acid	HMDB0000930	Phenylpropanoids and polyketides	Cinnamic acids and derivatives	Cinnamic acids	C10438	53.6	69.9	M+H-H2O	C9H8O2	-0.869966	65499	63132.7	65861.2	66320.3	65389.5	65806.1	64822.7	64585.6	15517.9	94297.1	24197.8	5904.23	50838.1	151645	3873.01	46003.5	64894.5	26418.8	84335.2	101945	89000.2	89743.4	8389.7	5426.07	8301.92	229623	11844.5
6.43_231.0759m/z	231.076	6.43248	pos	5-Hydroxyindoleacetylglycine	HMDB0004185	Organic acids and derivatives	Carboxylic acids and derivatives	Amino acids, peptides, and analogues	C05832	53.6	74.6	M+H-H2O	C12H12N2O4	-2.0889	4994.24	4483.7	4916.09	5191.8	5056.38	4994.52	4606.58	5185.55	2215.8	5521.18	2712.06	2370.21	3865.52	6236.47	1996.83	2474.59	4879.27	3694.9	3429.4	2444.11	11039.2	2968.45	2014.84	2870	1640.52	11336.6	1974.82
7.86_450.3206m/z	450.321	7.86372	pos	Glycoursodeoxycholic acid	HMDB0000708	Lipids and lipid-like molecules	Steroids and steroid derivatives	Bile acids, alcohols and derivatives		53.6	74.4	M+H	C26H43NO5	-1.76503	21020.7	21568.9	20089.5	20420.6	20981.5	20896.3	21876.4	22469.9	5297.83	6442.82	15996.6	74830.9	12485	6118.13	123331	18844.3	11668.4	24026.5	77456.1	19804.2	6296.44	6730.21	11024.6	7132.58	3196.63	3317.88	7032.09
8.27_459.0937m/z	459.094	8.27283	neg	Hesperetin 3'-O-glucuronide	HMDB0041743	Phenylpropanoids and polyketides	Flavonoids	Flavonoid glycosides		53.6	73.8	M-H2O-H	C22H22O12	0.798101	12967.7	13293.5	13564.1	13122.4	12416.9	13347.5	12716.1	12070.7	13769.7	14241.5	14645.7	12706.4	13712.7	12904.9	12685.8	14084.4	13859.6	12854.7	12935.8	14770.5	13867.5	13456.6	14614.3	12876.7	13376.8	13801.2	13846.4
1.11_243.0618m/z	243.062	1.10907	neg	Uridine	HMDB0000296	Nucleosides, nucleotides, and analogues	Pyrimidine nucleosides	Unclassified	C00299	53.5	72.1	M-H	C9H12N2O6	-1.7293	41218.5	34839.8	36557	32501.1	36969.1	37572.4	33332.8	34737.5	32643.8	36072.6	26962.7	41079.5	25687	22924.8	21760.2	29069	32892	25346.3	33175.4	39332	39737	30822.2	28231.3	28037.5	35996.6	42900.4	30923.9
4.33_260.1369n	259.13	4.32878	neg	gamma-Glutamylisoleucine	HMDB0011170	Organic acids and derivatives	Carboxylic acids and derivatives	Amino acids, peptides, and analogues		53.5	71.1	M-H2O-H, M-H	C11H20N2O5	-1.26218	14393.7	13598.3	14336.3	14329.2	14118.4	14061.8	14359.3	14258.1	8703.04	13265.8	7466.86	5511.49	9556.85	10599.1	4954.04	7518.92	7059.91	12252.8	8428.03	7554.96	14339.4	9563.43	11736.5	11680.8	9290	18750.1	15534.9
5.03_493.0992m/z	493.099	5.03138	neg	Naringenin 5-O-glucuronide	HMDB0041760	Phenylpropanoids and polyketides	Flavonoids	Flavonoid glycosides		53.5	70.4	M+FA-H	C21H20O11	0.932187	356.43	182.276	247.878	327.093	181.167	296.745	436.405	227.389	2.2601	2.965e-09	3.1239	3.14649	3.54929	2.965e-09	3.22219	2.965e-09	0.539206	2.965e-09	2.965e-09	2.965e-09	2.55357	2.965e-09	2.965e-09	2.965e-09	2.965e-09	7.17472	2.965e-09
4.17_227.1032m/z	227.103	4.17445	neg	Prolylhydroxyproline	HMDB0006695	Organic acids and derivatives	Carboxylic acids and derivatives	Amino acids, peptides, and analogues		53.1	73	M-H	C10H16N2O4	-2.51378	270.88	256.574	304.799	293.827	263.039	264.212	297.807	330.392	237.31	118.21	214.64	342.01	188.544	144.537	335.384	130.937	107.131	312.536	261.689	111.656	204.848	126.205	703.473	150.01	124.599	201.251	194.123
11.14_277.2157m/z	277.216	11.1373	pos	17-Hydroxylinolenic acid	HMDB0011108	Lipids and lipid-like molecules	Fatty Acyls	Lineolic acids and derivatives	C16346	53	70.8	M+H-H2O	C18H30O3	-1.76578	43475.7	53756.1	47453.8	48114.9	46658.5	51843	44289.5	42056.3	39321.4	42475.8	42157.3	66857.2	75039.4	25787.6	28121.5	43167.6	26360.7	52919.3	44729.9	16353.3	58070.1	42572.6	33425.6	41440.8	48711.3	28488.6	43927.8
11.44_298.2502n	281.247	11.4401	pos	Ricinoleic acid	HMDB0034297	Lipids and lipid-like molecules	Fatty Acyls	Fatty acids and conjugates	C08365	53	72.2	M+H-H2O, M+H	C18H34O3	-1.89983	42978.7	42257.6	43793	42889	44291.7	45120.6	41787.8	43746.9	30421.6	21135	25720.7	34584.8	64216.3	59051.2	19659	19003.1	26997.8	28461	58299.5	52311.8	37792.7	45943.5	18384.4	23192.9	31616.5	21267.5	50698
1.32_245.1139m/z	245.114	1.3162	neg	Glutamylvaline	HMDB0028832	Organic acids and derivatives	Carboxylic acids and derivatives	Amino acids, peptides, and analogues		52.8	71.3	M-H	C10H18N2O5	-1.42453	1407.73	1328.84	1310.64	1410.18	1242.33	1390.42	1308.91	1209.78	6977.61	5872.3	240.294	184.974	2.965e-09	46.0441	56.1599	2.965e-09	173.464	92.2576	85.8287	131.817	11280.4	57.3256	1051.8	65.5572	2515.45	386.775	166.449
7.35_499.2958n	500.303	7.3543	pos	Taurodeoxycholic acid	HMDB0000896	Lipids and lipid-like molecules	Steroids and steroid derivatives	Bile acids, alcohols and derivatives	C05463	52.8	77.5	M+H, M+K, M+Na, M+NH4, M+H-H2O	C26H45NO6S	-1.93566	39840.2	38433.7	37661.6	39828	37920.1	38703.5	38282	40298.6	7891.34	22567.2	32185.1	150741	23055.2	10323.5	356102	16210.8	9786.25	40988.5	62634.3	41214.7	9355.4	4914.67	16899.1	15318.3	34346.6	8447.27	10387.4
11.79_548.3702m/z	548.37	11.7915	pos	LysoPC(20:2(11Z,14Z))	HMDB0010392	Lipids and lipid-like molecules	Glycerophospholipids	Glycerophosphocholines	C04230	52.6	70.6	M+H	C28H54NO7P	-1.61164	119944	123688	121209	123499	116667	127188	114753	116783	130509	123959	135888	136667	81743.1	142915	91793.6	110396	90679.5	113210	88916	68480	115583	148654	89449.7	78904.4	106270	153950	92698.6
13.32_269.2257m/z	269.226	13.3191	pos	11-cis-Retinol	HMDB0006216	Lipids and lipid-like molecules	Prenol lipids	Retinoids	C00899	52.5	69.2	M+H-H2O	C20H30O	-2.23182	13725.9	15339.3	17106.2	14472.3	15712.3	15646.9	14333.9	15676	2.965e-09	8769.53	4027.56	21089.1	13517.9	31018.1	20212.3	19728.5	2.965e-09	22792.3	16269.3	1834.62	24154.9	25815.9	25734.6	12589.4	1394.43	31391.5	17109.4
8.03_567.3178m/z	567.318	8.03173	neg	Deoxycholic acid 3-glucuronide	HMDB0002596	Lipids and lipid-like molecules	Steroids and steroid derivatives	Steroidal glycosides	C03033	52.3	69.9	M-H	C30H48O10	0.553414	5563.75	6492.11	6176.46	5849.39	5813.81	5787.08	6035.81	5925.38	886.563	6697.61	2471.1	16582.1	7326.37	1698.75	1174.41	1231.62	2608.8	18509.8	5340.9	6454.81	11092.3	1918.79	6043.72	2624.69	1023.03	2796.02	1264.63
9.19_290.2683m/z	290.268	9.1918	pos	16-Hydroxy hexadecanoic acid	HMDB0006294	Lipids and lipid-like molecules	Fatty Acyls	Fatty acids and conjugates	C18218	52.1	67.1	M+NH4	C16H32O3	-2.37491	41877	40750.8	41772.3	41316.6	45291.7	41457.6	42677.6	42547.8	29885.9	45121.8	40794.4	34871.1	35037.3	27375.6	24723.5	24684.1	41743.4	24661.4	25509	26839.3	7454.56	21581.8	23126.6	33338.8	29782.7	19343.6	24477.4
4.09_146.0597m/z	146.06	4.09382	pos	3-Methyldioxyindole	HMDB0004186	Organoheterocyclic compounds	Indoles and derivatives	Indolines	C05834	52	64.8	M+H-H2O	C9H9NO2	-1.79302	68577.3	66302.9	66204.2	67633.6	68794.3	70168.3	67674.2	68747.3	63889.5	58597.9	67091.5	51119.1	68759.6	54659.5	62472.4	67942.5	53583.8	94761.3	48887.3	47395	48942.9	50146.2	81294.7	70130.6	73988.7	50626.1	67319.4
9.99_391.2834m/z	391.283	9.98667	pos	3a,6a,7b-Trihydroxy-5b-cholanoic acid	HMDB0000364	Lipids and lipid-like molecules	Steroids and steroid derivatives	Bile acids, alcohols and derivatives	C17727	52	73.5	M+H-H2O	C24H40O5	-2.07693	67074.6	71369.1	67213.5	68437.3	67969.6	64824.2	66758.3	69205.7	61193	54330.1	68732.9	275531	112347	32914.6	88790	36303.8	45810.8	118401	118345	79818.7	64264	48250.6	49916.6	47353.6	36809.1	38591.9	38977.5
9.51_288.2890m/z	288.289	9.51443	pos	Heptadecanoic acid	HMDB0002259	Lipids and lipid-like molecules	Fatty Acyls	Fatty acids and conjugates		51.9	65.5	M+NH4	C17H34O2	-2.44051	80806.9	74414.4	75523.4	82627.2	79242.1	78079.1	83689.6	80357.6	53381.4	53781	54071.3	57417.8	64397.2	56489.5	62590.8	59211.3	63975.6	62358.8	57891.4	66012.7	59855.6	67446.8	67629.7	63068	59678.6	63941.5	73144.3
0.76_175.1074m/z	175.107	0.764267	pos	N-Acetylornithine	HMDB0003357	Organic acids and derivatives	Carboxylic acids and derivatives	Amino acids, peptides, and analogues	C00437	51.8	69.8	M+H	C7H14N2O3	-2.08378	33656.9	33209.8	31108.8	28791.4	33712.3	33321.2	32881.3	33996.9	26062.8	23249.2	23403.2	58566.2	19203.2	25376	18451.5	46578.9	8168.43	13416.4	47045.2	23170.6	25669.4	21717.4	59678.2	25632.8	43964.8	10165.3	48514.4
13.03_329.2467m/z	329.247	13.0276	pos	Docosahexaenoic acid	HMDB0002183	Lipids and lipid-like molecules	Fatty Acyls	Fatty acids and conjugates	C06429	51.8	66.5	M+H	C22H32O2	-2.35618	15567.3	18553.3	25429.9	14943.2	17149.5	17703.5	22294.1	21924.7	15002.8	15917.7	12562.7	16510.9	28114.8	24020.7	18333	13106.9	14453.5	16208.5	27224.3	23234.3	8979.21	21330.2	15932.5	12726.8	50685.6	17379.9	26044.8
11.14_311.2228m/z	311.223	11.1403	neg	9,12,13-TriHOME	HMDB0004708	Lipids and lipid-like molecules	Fatty Acyls	Fatty acids and conjugates	C14833	51.7	61.8	M-H2O-H	C18H34O5	0.0731278	226468	224367	226025	229509	207870	215746	219182	225650	181326	222026	163867	267543	291455	94953.2	107478	159228	102624	210610	189184	73723.2	223491	198353	123168	156920	191605	119805	182348
4.16_259.1298m/z	259.13	4.15723	neg	Glutamylisoleucine	HMDB0028822	Organic acids and derivatives	Carboxylic acids and derivatives	Amino acids, peptides, and analogues		51.7	62.9	M-H	C11H20N2O5	-0.53801	4679.91	4773.11	4765.21	4443.06	4391.6	4516.44	4544.25	4713.04	3285.85	3526.1	2809.59	4186.46	2777.04	3501.91	1917.99	3012.14	4541.34	3622.66	3846.35	2836.06	3493.05	3589.17	2894.79	3027.55	2678.47	5869.68	3141.5
5.92_297.0979m/z	297.098	5.91718	neg	2-Phenylethanol glucuronide	HMDB0010350	Organic oxygen compounds	Organooxygen compounds	Carbohydrates and carbohydrate conjugates	C03033	51.7	62	M-H	C14H18O7	-0.186691	27004.1	26969.7	29069.1	27414.2	26442.3	26966.1	27031.5	27331.2	31774.6	15538.5	22239.5	15338.2	17941.4	11038.8	22775.4	30108.1	17881.5	17435.2	23087.3	15721.9	26635.1	16305.9	16223.8	27703	13250.9	21795.2	22679.5
7.52_246.2422m/z	246.242	7.52075	pos	Myristic acid	HMDB0000806	Lipids and lipid-like molecules	Fatty Acyls	Fatty acids and conjugates	C06424	51.7	64.7	M+NH4	C14H28O2	-2.41772	17572.2	16762.5	18011.6	17159.1	17676.6	18440.1	16964	16768.7	7346.75	7409.71	8091.66	6962.04	8100.59	7299.04	7003.73	8320.15	7484.89	11067.8	7848.01	8398.99	7551.36	7115.13	8333.08	6862.32	7341.78	6999.5	9242.58
0.74_118.0862m/z	118.086	0.736467	pos	5-Aminopentanoic acid	HMDB0003355	Organic acids and derivatives	Carboxylic acids and derivatives	Amino acids, peptides, and analogues	C00431	51.6	63.9	M+H	C5H11NO2	-0.104326	4.66071e+06	4.28316e+06	4.31894e+06	4.34958e+06	4.39629e+06	4.47174e+06	4.60597e+06	4.54026e+06	4.62455e+06	4.60303e+06	4.46154e+06	4.05468e+06	4.65336e+06	4.92372e+06	4.16624e+06	4.43442e+06	4.86442e+06	4.88518e+06	3.50065e+06	4.11842e+06	4.83884e+06	5.05793e+06	4.78816e+06	4.17195e+06	4.32546e+06	4.65818e+06	4.34618e+06
1.19_245.1139m/z	245.114	1.18517	neg	Isoleucyl-Aspartate	HMDB0028903	Organic acids and derivatives	Carboxylic acids and derivatives	Amino acids, peptides, and analogues		51.6	64	M-H	C10H18N2O5	-1.53907	2187.81	1650.61	1837.62	1665.04	2206.72	2158.22	2086.45	1794.57	17583.7	8847.51	382.226	201.206	141.572	224.416	284.761	129.235	252.746	366.195	305.246	265.527	14882.6	326.108	2319.5	395.535	1018.97	463.999	329.879
5.30_284.0896n	283.082	5.30383	neg	p-Cresol glucuronide	HMDB0011686	Organic oxygen compounds	Organooxygen compounds	Carbohydrates and carbohydrate conjugates		51.5	58.1	M-H, 2M-H	C13H16O7	0.0091388	650078	688580	686538	639865	612269	655731	632418	664899	516941	271388	704934	580645	498580	722061	646439	235902	525387	397609	666627	284231	661831	294132	509745	507554	555664	498242	447209
11.55_313.2384m/z	313.238	11.5485	neg	9E-Heptadecenoic acid	HMDB0031046	Lipids and lipid-like molecules	Fatty Acyls	Fatty acids and conjugates	C16536	51	56.9	M+FA-H	C17H32O2	-0.049723	47071.3	51389.4	48689.8	46494	46432.6	49919.9	48217.2	47074.9	58296.1	11827.3	29661.6	54561.7	32073.6	36412.6	54257	37887.2	33520.6	96035.6	100312	8697.88	17125.3	12071.9	62098.3	54444.5	74791.1	6894.26	31872.3
5.10_269.0124m/z	269.012	5.10008	neg	5'-(3',4'-Dihydroxyphenyl)-gamma-valerolactone sulfate	HMDB0029191	Organic acids and derivatives	Organic sulfuric acids and derivatives	Arylsulfates		50.9	63.2	M-H2O-H	C11H12O7S	-0.479275	2338.89	2447.48	2467.71	2457.41	2389.96	2355.46	2486.27	2514.21	2855.54	4030.82	3802.18	5683.12	997.416	2253.04	1759.11	2200.79	2167.86	989.139	600.877	791.555	597.417	341.069	1073.32	2247.24	6127.22	106.096	1413.89
5.28_191.0579n	174.055	5.28202	pos	5-Hydroxyindoleacetic acid	HMDB0000763	Organoheterocyclic compounds	Indoles and derivatives	Indolyl carboxylic acids and derivatives	C05635	50.9	61.6	M+H-H2O, M+NH4, M+H	C10H9NO3	-1.71939	7401.84	7178.17	6414.32	7379.94	7208.92	7122.74	6954.54	7463.06	2793.97	12106.6	3172.01	1120.76	5992.25	12567.8	1426.06	3877.15	4512.74	2848.93	3833.39	1302.64	6473.49	11718.8	1891.89	1685.91	1737.85	23350.2	1706.35
0.75_162.0757m/z	162.076	0.750367	pos	Glucosamine	HMDB0001514	Organic oxygen compounds	Organooxygen compounds	Carbohydrates and carbohydrate conjugates	C00329	50.8	61.1	M+H-H2O	C6H13NO5	-2.0742	75874.1	73454.1	72455.6	71163.8	71057.6	72064.2	71484.6	79184.9	73846.9	71821.2	63052.8	10112.4	79611.3	97129.8	48379.2	96695.9	55383.6	80450.4	74418.3	53001.1	44483.9	43022.2	37933.6	49883.8	64079.7	56923.5	133325
1.50_219.0769m/z	219.077	1.50078	neg	5-Hydroxy-L-tryptophan	HMDB0000472	Organoheterocyclic compounds	Indoles and derivatives	Tryptamines and derivatives	C00643	50.7	59.3	M-H	C11H12N2O3	-2.96836	6230.27	5875.36	5591.36	5583.38	5777.54	5962.79	5993.51	5836.34	6923.91	5339.02	6640.25	3402.24	5126.28	5137.13	3161.94	3185.4	7026.08	4183.73	4040.03	3854.06	2127.9	2671.36	4821.34	4189.45	5804.54	2817.6	4638.77
0.72_147.0761m/z	147.076	0.7226	pos	Ureidoisobutyric acid	HMDB0002031	Organic acids and derivatives	Organic carbonic acids and derivatives	Ureas	C05100	50.6	58.1	M+H	C5H10N2O3	-2.08728	146227	126899	136816	128195	124628	129775	140154	144518	122063	143621	124469	130727	137737	169685	122413	152726	191600	161099	120483	170250	138785	142461	157729	163987	150686	179344	143564
7.47_515.2907n	498.287	7.47087	pos	Taurocholic acid	HMDB0000036	Lipids and lipid-like molecules	Steroids and steroid derivatives	Bile acids, alcohols and derivatives	C05122	50.6	64.5	M+H-H2O, M+Na, M+H, M+NH4	C26H45NO7S	-1.94864	22539.8	22123.6	24755.9	23183	21799.6	23506.4	22218.7	23837.4	2742.79	256.243	1158.34	21176.7	508.608	706.943	30695.2	254.971	131.548	3577.11	6111.26	3235.38	106.46	108.763	497.393	433.595	812.928	2.965e-09	2.965e-09
5.69_245.0929m/z	245.093	5.69455	neg	N-acetyltryptophan	HMDB0013713	Organic acids and derivatives	Carboxylic acids and derivatives	Amino acids, peptides, and analogues		50.5	56.1	M-H	C13H14N2O3	-1.11137	27585.6	28442.3	29055.3	27589.1	26117.7	26559.1	27609.7	27097.9	21406.4	40501.2	19226.1	9259.35	14963.6	20814.4	7172.38	16776.8	28411.6	14156.3	20379	12889.6	62973	30948.6	13139	7875.28	6019.51	73488.5	9825.69
0.27_121.0648m/z	121.065	0.26755	pos	2-Methylbenzaldehyde	HMDB0029636	Benzenoids	Benzene and substituted derivatives	Benzoyl derivatives	C07214	50.4	53.3	M+H	C8H8O	-0.22315	354090	365040	342771	385152	367166	337914	353969	346043	389072	379494	378489	419427	418008	431544	407920	394655	382895	385178	383345	397848	370663	413932	428574	430955	398403	381726	377506
1.13_130.0497m/z	130.05	1.12915	pos	L-Glutamic acid	HMDB0000148	Organic acids and derivatives	Carboxylic acids and derivatives	Amino acids, peptides, and analogues	C00025	50.4	54.9	M+H-H2O	C5H9NO4	-0.853483	84133.8	61901.6	70215.1	72837.1	71185	69522.5	89352.1	83665.3	55239.8	71693.8	83053.8	123806	85264.1	91624.9	85367.9	94482.2	126747	102038	92409.6	98425.1	54034.7	83385.2	98833.6	97654.2	80708.4	112081	90418.1
4.85_147.0438m/z	147.044	4.85417	pos	Phenylpyruvic acid	HMDB0000205	Benzenoids	Benzene and substituted derivatives	Phenylpyruvic acid derivatives	C00166	50.4	63.1	M+H-H2O	C9H8O3	-1.62494	3606.44	3625.83	3594.47	3629.26	3752.95	3659.26	3858.8	3714.07	1765.03	2325.41	1479.07	1393.17	2791.65	2385.13	1201.36	2248	2432.96	1699.63	4670.58	5681.43	5754.16	3901.47	1269.79	1178.4	1174.29	22134.6	3378.02
6.03_264.1104n	265.118	6.03008	pos	Phenylacetylglutamine	HMDB0006344	Organic acids and derivatives	Carboxylic acids and derivatives	Amino acids, peptides, and analogues	C04148	50.4	57.4	M+H, M+Na	C13H16N2O4	-2.2266	136570	133299	138993	140556	146045	139575	138370	146214	32453.6	287637	41859.5	1417.86	129018	245906	1465.2	45767	80651.1	32360.4	71098.8	13922.4	72165.9	253867	12483.7	7859.84	3530.69	508935	14835.1
0.69_257.1023n	296.065	0.694717	pos	Glycerophosphocholine	HMDB0000086	Lipids and lipid-like molecules	Glycerophospholipids	Glycerophosphocholines	C00670	50.1	56.6	M+Na, M+K	C8H20NO6P	-1.85572	308409	258186	258013	303676	288134	283791	319516	285474	230321	369732	283893	212523	181381	427416	171409	286472	418465	297899	213687	227144	40235.2	227752	306176	254512	342011	271149	219575
4.11_204.0891n	203.082	4.10533	neg	L-Tryptophan	HMDB0000929	Organoheterocyclic compounds	Indoles and derivatives	Indolyl carboxylic acids and derivatives	C00078	50	63.9	M-H, 2M-H	C11H12N2O2	-3.78185	30250	28349	29768.5	29280	26453.7	25953.2	28312.1	28628.4	22847.1	18990.3	24386	16648.3	23302.3	15705.6	20434.8	21789.2	15716.1	39108.5	15414.1	14083.2	15974.3	16033.7	25578.9	25759.7	22976.4	15138.4	21271.8
0.71_175.1187m/z	175.119	0.7087	pos	L-Arginine	HMDB0000517	Organic acids and derivatives	Carboxylic acids and derivatives	Amino acids, peptides, and analogues	C00062	49.9	59.3	M+H	C6H14N4O2	-1.67324	293938	267637	266825	282237	282851	285724	303987	288675	248240	329475	307846	185674	276623	373796	275267	296800	280659	247676	176663	229988	353780	333601	309539	283005	275959	315076	272741
2.73_218.1028m/z	218.103	2.72872	neg	Pantothenic acid	HMDB0000210	Organic oxygen compounds	Organooxygen compounds	Alcohols and polyols	C00864	49.9	54.3	M-H	C9H17NO5	-2.89048	73218.9	71173.7	71547	74643.2	72831.4	74195.5	74817.7	74858.9	51253.2	63906.3	49623.1	52601.1	50467.5	54582	40131.7	49142.7	49561.4	62535.5	71282.9	81533.9	73117.6	80232.6	38640.1	33418.7	42122	88812.4	58149.2
10.71_306.2188n	289.216	10.7144	pos	11-Hydroxyandrosterone	HMDB0002984	Lipids and lipid-like molecules	Steroids and steroid derivatives	Androstane steroids	C14606	49.8	57.7	M+H-H2O, M+H	C19H30O3	-2.18351	11919.9	12120.3	11863.6	13077.9	12491.6	12120.9	12274.9	12526.5	2626.26	12826.3	5484.03	926.462	5515.75	27394.9	2410.34	10778.1	12898	2471.3	11541.1	8405.32	5738.12	25538.5	4355.95	8617.41	2371.44	11697.6	10816.7
0.75_132.0766m/z	132.077	0.750367	pos	Creatine	HMDB0000064	Organic acids and derivatives	Carboxylic acids and derivatives	Amino acids, peptides, and analogues	C00300	49.6	54.6	M+H	C4H9N3O2	-1.48269	923840	892760	910610	911903	923744	958665	925021	929660	334741	636487	528223	898773	1.7378e+06	950808	995187	1.0624e+06	773106	537571	506627	1.31457e+06	1.62245e+06	1.04036e+06	928189	709670	444455	1.26339e+06	1.42381e+06
10.71_330.3359m/z	330.336	10.7144	pos	Arachidic acid	HMDB0002212	Lipids and lipid-like molecules	Fatty Acyls	Fatty acids and conjugates	C06425	49.6	55.5	M+NH4	C20H40O2	-2.51387	23456.8	22111.5	20881.1	23101.5	22746.7	23748.5	23576.9	24267.9	7892.38	39674.9	41022.3	6854.27	10798.3	14099.8	7339.42	18974.3	11029.4	17462	33506.3	9467.02	11002.6	5526.45	7912.71	16062.9	29010.5	63216.8	22037.8
8.03_222.1251n	267.124	8.03173	neg	1-Hydroxyibuprofen	HMDB0060565	Phenylpropanoids and polyketides	Phenylpropanoic acids	Unclassified		49.6	52.3	M-H, M+FA-H	C13H18O3	-2.16241	14003.1	15460.3	14917.2	14281.9	13756.7	14105.9	13853.4	13963.2	18281.5	2958.83	7206.88	27158.8	14242.3	2443.84	2705.15	15103.3	3844.35	8234.41	17640.9	5497.3	18872.3	7450.1	12562	10891.7	5110.98	8656.19	13460.3
5.17_193.0736n	194.081	5.16678	pos	Phenylacetylglycine	HMDB0000821	Organic acids and derivatives	Carboxylic acids and derivatives	Amino acids, peptides, and analogues	C05598	49.5	51.1	M+H-H2O, M+H	C10H11NO3	-1.68187	270975	251775	261328	278780	283649	280744	282366	276668	224716	176120	254795	236755	189410	385820	265703	159757	323054	234415	290463	223073	248973	167090	235912	246134	257373	336560	207905
0.72_170.0921m/z	170.092	0.7226	pos	1-Methylhistidine	HMDB0000001	Organic acids and derivatives	Carboxylic acids and derivatives	Amino acids, peptides, and analogues	C01152	49.4	56.5	M+H	C7H11N3O2	-1.93943	59602.4	57491.8	55254.3	58959.3	56995.5	61885.7	64153.6	58902.8	63330.2	65294.7	84943.7	64582.5	46087.2	55227.2	86325.2	70389.4	34102.3	55611.4	45736.5	57393.4	98104.2	52042	59541.2	96934.7	79280	50446.9	71922.8
4.36_222.0767m/z	222.077	4.3632	neg	N-Acetyl-L-tyrosine	HMDB0000866	Organic acids and derivatives	Carboxylic acids and derivatives	Amino acids, peptides, and analogues	C01657	49.4	54.5	M-H	C11H13NO4	-2.33676	1154.91	1246.17	1283.2	1353.23	1206.93	1177.26	1267.58	1265.02	614.748	1818.92	858.433	405.683	668.71	825.922	267.765	520.053	1166.94	595.93	487.313	582.704	2797.44	1739.32	421.769	299.308	269.058	3222.38	353.273
4.84_122.0964m/z	122.096	4.83868	pos	1-Phenylethylamine	HMDB0002017	Organic nitrogen compounds	Organonitrogen compounds	Amines	C02455	49.4	49.9	M+H	C8H11N	-0.21218	175990	161375	163253	166931	162778	165759	176278	169660	182287	172498	175175	181924	182513	180803	188836	182166	190521	193267	166543	197187	184748	184037	193127	185437	180537	179592	185690
6.21_148.0754m/z	148.075	6.2138	pos	5-(3-Pyridyl)-2-hydroxytetrahydrofuran	HMDB0062407	Organoheterocyclic compounds	Pyridines and derivatives	Unclassified	C19578	49.4	52	M+H-H2O	C9H11NO2	-1.74862	19393.1	18533.7	19154.1	20162	19547.3	20172.8	19730.3	19818.4	3518.76	10425.3	17218.6	4498.32	1945.78	91097.7	1123.08	24242.6	9502.05	11744.1	11587.6	9149.59	22438.8	53854.5	2923.34	1196.01	1564.43	7754.48	1949.61
0.64_129.0788n	147.113	0.638917	pos	Pipecolic acid	HMDB0000070	Organic acids and derivatives	Carboxylic acids and derivatives	Amino acids, peptides, and analogues	C00408	49.3	53.6	M+H, M+NH4	C6H11NO2	-1.09706	273142	244569	244722	242585	249464	255441	271360	271303	288097	279493	305442	165731	277277	334822	240328	263734	287868	307921	185924	266589	267561	252081	338851	283661	253086	197080	277230
0.74_129.0657m/z	129.066	0.736467	pos	L-Glutamine	HMDB0000641	Organic acids and derivatives	Carboxylic acids and derivatives	Amino acids, peptides, and analogues	C00064	49.3	50.9	M+H-H2O	C5H10N2O3	-1.00869	93623.2	86253.1	88757.5	87076.4	91722.3	94032.6	92756.7	89666.4	76087.8	141226	63395.7	116334	26874.4	50618	40442	62287.5	50635.4	26172.5	153657	47757.3	32454.2	35180	118161	30366.1	94372.2	14559.1	45764.3
1.20_189.0396m/z	189.04	1.20155	neg	3-Dehydroquinate	HMDB0012710	Unclassified	Unclassified	Unclassified		49.3	53.5	M-H	C7H10O6	-4.7943	51101.1	52380.8	49585.7	53058	53694.2	52387.7	48768.6	50202.9	62988.1	53083.4	43986.3	45888.4	50222.8	53830.3	49706.3	51698.7	47762.9	55309.6	53123.7	35415.1	50133.6	57061.2	49887.8	46200.4	51027.5	63014.5	59570.3
11.01_544.3389m/z	544.339	11.014	pos	LysoPC(20:4(8Z,11Z,14Z,17Z))	HMDB0010396	Lipids and lipid-like molecules	Glycerophospholipids	Glycerophosphocholines	C04230	49.3	50.7	M+H	C28H50NO7P	-1.66071	930732	1.02683e+06	994593	1.00829e+06	996645	978519	950589	986563	1.16937e+06	836412	1.25491e+06	1.7775e+06	995418	912227	1.17211e+06	1.09449e+06	851067	1.01772e+06	783012	486091	1.12818e+06	1.13044e+06	1.17606e+06	873477	1.43144e+06	928171	1.56779e+06
5.80_305.2104m/z	305.21	5.79828	pos	7a-Hydroxytestosterone	HMDB0003956	Lipids and lipid-like molecules	Steroids and steroid derivatives	Androstane steroids	C05291	49.2	55.5	M+H	C19H28O3	-2.36385	1990.63	1808.16	1920.45	1619.05	1745.43	2019.41	1871.88	1899.48	2.965e-09	1425.16	384.865	74.4104	796.971	2877.95	2.965e-09	273.963	3640.93	318.225	949.443	475.707	710.167	1477.86	603.23	458.613	75.7949	20404.9	645.422
5.27_431.0984m/z	431.098	5.27123	neg	Phloretin 2'-O-glucuronide	HMDB0041768	Phenylpropanoids and polyketides	Flavonoids	Flavonoid glycosides		49.1	52.7	M-H2O-H	C21H22O11	-0.0148437	1837.39	1753.91	1956.96	1984.44	1716.81	2021.57	1968.13	2012.59	835.271	2993.71	794.161	977.472	327.905	96.3368	80.7711	202.755	616.731	1780.24	484.28	1505.37	8949.97	1316.27	908.587	271.599	122.231	3873.91	2.965e-09
0.85_177.0866m/z	177.087	0.8477	pos	Glycyl-Threonine	HMDB0028851	Organic acids and derivatives	Carboxylic acids and derivatives	Amino acids, peptides, and analogues		49	55	M+H	C6H12N2O4	-2.08444	177941	171216	176616	167298	167908	170340	191261	182603	169135	171775	182469	156011	159270	154353	182224	171309	177237	176566	205169	187808	301158	179534	196187	175743	175160	185002	165818
2.06_191.0578n	209.092	2.05537	pos	5-Phenyl-1,3-oxazinane-2,4-dione	HMDB0060400	Benzenoids	Benzene and substituted derivatives	Unclassified	C16596	49	52.6	M+H, M+NH4	C10H9NO3	-2.32075	35762.4	35301.3	35125.6	36044.3	36217	35952.5	34718.4	36664.4	32201.4	42979.7	26609.3	12321.9	50025.3	43484.7	16411.7	35423.2	22597.7	31293.8	23624.4	13265.9	27031.1	30451.7	17329.1	27461.7	23454	46026.5	35324.4
3.97_194.0451m/z	194.045	3.96745	neg	Dopaquinone	HMDB0001229	Organic acids and derivatives	Carboxylic acids and derivatives	Amino acids, peptides, and analogues	C00822	49	52.6	M-H	C9H9NO4	-4.23882	3999.17	4031.52	3993.86	3961.68	3766.37	3796.34	4069.33	4151.14	8718.58	1466.7	5666.05	7342.85	5816.75	790.769	3113.23	5415.96	2442.05	3448.6	1539.9	2053.92	2064.97	562.925	4048.37	4116.9	3907.14	475.232	4073.49
5.07_250.0719m/z	250.072	5.06568	neg	Cinnamoylglycine	HMDB0011621	Organic acids and derivatives	Carboxylic acids and derivatives	Amino acids, peptides, and analogues		49	49	M+FA-H	C11H11NO3	-0.835274	1530.25	1599.93	1541.47	1573.84	1483.85	1515.19	1519.44	1588.31	363.033	577.309	786.475	1602.74	3266.35	134.251	168.292	177.132	265.754	894.068	218.462	536.071	1959.06	531.674	829.404	850.694	609.038	1124.53	633.364
0.72_104.1072m/z	104.107	0.7226	pos	(E)-2-Penten-1-ol	HMDB0031604	Organic oxygen compounds	Organooxygen compounds	Alcohols and polyols		48.9	52.3	M+NH4	C5H10O	2.07395	211133	184183	197932	202616	194854	214929	195352	205705	120823	163450	151836	203346	194833	238549	123067	223502	234989	180821	207923	283967	155133	185459	121719	138932	114935	298957	139213
1.17_164.0470n	182.081	1.17072	pos	m-Coumaric acid	HMDB0001713	Phenylpropanoids and polyketides	Cinnamic acids and derivatives	Hydroxycinnamic acids and derivatives	C12621	48.9	55.3	M+H, M+NH4, M+H-H2O	C9H8O3	-1.8419	2.8595e+06	2.66766e+06	2.79275e+06	2.71539e+06	2.68665e+06	2.73676e+06	2.8473e+06	2.94824e+06	2.41639e+06	2.69898e+06	3.03491e+06	2.24818e+06	2.6117e+06	2.99572e+06	2.01798e+06	3.02192e+06	2.594e+06	3.48635e+06	1.98121e+06	3.07633e+06	2.64476e+06	2.66252e+06	2.6522e+06	2.65471e+06	2.46841e+06	2.53263e+06	2.91108e+06
5.56_447.0936m/z	447.094	5.55705	neg	Naringenin 7-O-glucuronide	HMDB0041761	Phenylpropanoids and polyketides	Flavonoids	Flavonoid glycosides		48.9	49.9	M-H	C21H20O11	0.619789	2782.13	2505.68	2761.5	2500.12	2430.85	2442.2	2800.18	2490.84	53.2358	4401.63	1393.42	1389.78	514.202	2.965e-09	2.965e-09	2.965e-09	531.984	3648.32	250.604	2894.67	14501.5	2171.37	771.442	332.655	2.965e-09	11400.8	2.965e-09
5.93_205.0732n	204.066	5.93393	neg	Indolelactic acid	HMDB0000671	Organoheterocyclic compounds	Indoles and derivatives	Indolyl carboxylic acids and derivatives	C02043	48.9	50.2	M-H, 2M-H	C11H11NO3	-3.51581	183871	195192	192765	182041	178456	181323	184398	182842	39989.6	257283	62979	14847.6	120084	366107	9245	103344	158744	65426.3	235324	245304	221233	244295	20034.8	12206.3	18861.3	589818	29169.1
0.78_247.0932m/z	247.093	0.783367	neg	Serylproline	HMDB0029047	Organic acids and derivatives	Carboxylic acids and derivatives	Amino acids, peptides, and analogues		48.8	55.2	M+FA-H	C8H14N2O4	-1.79783	144649	148431	134236	142022	145518	144629	133180	133806	139916	145176	142033	94706.9	106664	102434	122339	109509	115916	131827	184082	112411	364294	140627	143557	113055	120810	152657	113035
5.56_206.0816m/z	206.082	5.55705	neg	N-Acetyl-L-phenylalanine	HMDB0000512	Organic acids and derivatives	Carboxylic acids and derivatives	Amino acids, peptides, and analogues	C03519	48.8	50.3	M-H	C11H13NO3	-3.26073	7012.68	6833.49	6654.87	6828.44	6867.1	6778.92	6921.3	7118.42	3022.36	8431.23	3797.72	2068.4	2959.07	8093.92	1112.18	2876.66	7249.39	2598.26	4619.26	3895.76	11047.4	8843.66	2548.77	1908.66	1280.45	21453.5	1358.69
6.92_189.0786n	190.086	6.91997	pos	Indole-3-propionic acid	HMDB0002302	Organoheterocyclic compounds	Indoles and derivatives	Indolyl carboxylic acids and derivatives		48.8	48.6	M+H-H2O, M+H	C11H11NO2	-2.0913	32401.7	30100.5	32900.5	32654.3	31751.8	32732.1	31628	32916.4	22127.2	54389.8	37369.8	14094	27355.6	23682.3	13565.3	16020.2	46802.2	36614.7	31732.3	21058.3	63290.3	35546.6	20509.5	25430.4	17567.7	62382.1	16532.1
7.53_349.1116m/z	349.112	7.53378	neg	Estrone sulfate	HMDB0001425	Lipids and lipid-like molecules	Steroids and steroid derivatives	Sulfated steroids	C02538	48.8	49.9	M-H	C18H22O5S	0.109804	24090.4	24977.3	25361.7	23878.8	22931.9	22920.9	24587.2	23976.4	3964	31170.3	8958.25	3202.25	12323.2	31080.4	2194.74	8743.93	35684.9	5089.12	18299	17392.2	19906.2	36620.2	9651.93	2803.2	3917.52	44651.8	14881.4
1.17_205.0345m/z	205.035	1.16898	neg	Methylisocitric acid	HMDB0006471	Organic acids and derivatives	Carboxylic acids and derivatives	Tricarboxylic acids and derivatives	C04593	48.7	52.1	M-H	C7H10O7	-4.05047	5129.16	5274.79	5459.54	5388.34	5392.44	5489.65	4828.96	5235.87	4215.15	5250.84	4306.39	4353.41	4459.42	6536.97	2295.26	4508.1	4806.56	3777.64	3107.5	6153.9	4972.84	3879.5	3088.08	3547.67	3885.04	4570.83	3378.24
0.83_189.0865m/z	189.087	0.8338	pos	N-Acetylglutamine	HMDB0006029	Organic acids and derivatives	Carboxylic acids and derivatives	Amino acids, peptides, and analogues		48.6	49.2	M+H	C7H12N2O4	-2.30532	558941	514591	547292	532221	535221	517884	583477	567895	479650	504587	573831	419144	453189	416679	530552	466754	531200	513215	618660	485316	1.02516e+06	541554	572218	488542	487234	571173	490692
4.21_118.0651m/z	118.065	4.21102	pos	2-Phenylacetamide	HMDB0010715	Benzenoids	Benzene and substituted derivatives	Phenylacetamides	C02505	48.6	46.2	M+H-H2O	C8H9NO	-0.0444446	107402	102297	109537	113704	110491	102558	103761	111568	95450	99744.2	97854.7	98167.5	98873.6	91202.4	98559.4	101152	94372.9	117824	83569.1	99049	87022.1	96092.9	113571	100485	109104	94468.1	109120
10.56_195.1012m/z	195.101	10.5582	pos	Butylparaben	HMDB0032575	Benzenoids	Benzene and substituted derivatives	Benzoic acids and derivatives		48.5	47.5	M+H	C11H14O3	-1.71183	109880	106426	104955	108277	109698	108466	106994	102808	120750	111834	116183	123273	117718	121117	133654	115718	120489	122214	110044	132001	123560	116360	121838	119508	115005	110634	118407
11.04_294.2421m/z	294.242	11.0437	pos	Stearidonic acid	HMDB0006547	Lipids and lipid-like molecules	Fatty Acyls	Lineolic acids and derivatives	C16300	48.3	50.2	M+NH4	C18H28O2	-2.2969	12120	13339	13750.9	13830.5	14574.3	12673.5	13201.9	13520.2	6918.57	57965.9	31262.3	3938.72	4003.74	9872.51	6545.18	2622.24	12237.4	13627.2	20664.6	5535.7	2371.17	1200.4	5695.12	22259.3	22066.1	16430	26295.7
2.03_235.0819m/z	235.082	2.0262	neg	3-Hydroxysuberic acid	HMDB0000325	Organic acids and derivatives	Hydroxy acids and derivatives	Medium-chain hydroxy acids and derivatives		48.2	44.6	M+FA-H	C8H14O5	-2.39176	37508.2	36742.7	38022.2	37181.5	37923.2	38005.1	38573.4	38552	22822.9	56241.5	36987.2	1100.71	8662.75	46776	713.645	66323.6	30903.6	27733.6	61666.8	28882.6	59209.2	31202.2	3613.45	1385.31	988.381	45116.4	2184.12
2.92_203.0553m/z	203.055	2.91795	neg	Succinylacetone	HMDB0000635	Organic acids and derivatives	Keto acids and derivatives	Medium-chain keto acids and derivatives		48.2	47.5	M+FA-H	C7H10O4	-4.88242	11495.6	11372.3	10883.6	10717.2	11069.1	11344.5	11498.9	11266.7	6418.79	5572.34	7755.15	5491.95	10969.3	10920.4	8635.75	7919.14	13434.4	12676.1	6287.28	5899.84	200.143	9260.23	9283.85	5920.52	5660.7	8076.14	10654.8
5.44_194.0451m/z	194.045	5.43658	neg	Salicyluric acid	HMDB0000840	Benzenoids	Benzene and substituted derivatives	Benzoic acids and derivatives	C07588	48	49.7	M-H	C9H9NO4	-4.05083	1436.62	1473.3	1327.72	1343.43	1338.83	1327.68	1243.63	1407.77	1215.51	846.376	1404.63	1152.98	857.605	594.617	746.766	1114.03	1278.95	769.45	784.568	869.236	1836.72	741.378	458.237	1086.79	914.594	2085.59	896.623
7.88_357.0617m/z	357.062	7.8765	neg	Aflatoxin B1	HMDB0006552	Phenylpropanoids and polyketides	Coumarins and derivatives	Furanocoumarins	C06800	48	43.6	M+FA-H	C17H12O6	0.45609	33940.6	33374.5	33916.9	33740.7	34047.6	32905	32867.3	33115.1	33882	34851.2	35632.6	34843.2	35187.8	34264.5	37604.8	35490.2	35633.3	34328.9	34358.2	36892.4	39622.9	35132.9	37058.3	35159.1	35592.1	35044.1	34807.4
10.94_400.3411m/z	400.341	10.9363	pos	L-Palmitoylcarnitine	HMDB0000222	Lipids and lipid-like molecules	Fatty Acyls	Fatty acid esters	C02990	47.9	47.2	M+H	C23H45NO4	-2.5953	20245.6	21511.6	20677.1	21386.3	23308.5	21862.1	21986.5	22256.7	7429.65	20412.5	12255.8	18282.5	34824.7	20223.5	14791.5	11268.3	19727.9	12807.8	37770.9	14099.9	13323.2	24653.3	20563.5	9565.27	23287.9	20146.8	19560.3
0.38_154.1355n	137.132	0.378617	pos	(-)-Dihydrocarveol	HMDB0035825	Lipids and lipid-like molecules	Prenol lipids	Monoterpenoids	C11396	47.8	42.6	M+H-H2O, M+H	C10H18O	-1.83703	1.00109e+06	986236	904813	1.03426e+06	998673	1.0137e+06	1.00348e+06	1.02709e+06	972797	374117	1.10603e+06	1.14998e+06	1.14039e+06	1.12757e+06	1.0413e+06	1.16537e+06	1.13092e+06	1.10227e+06	890340	1.21261e+06	317050	1.1509e+06	1.19989e+06	1.12057e+06	1.07233e+06	1.09455e+06	1.10878e+06
1.12_118.0863m/z	118.086	1.11528	pos	Norvaline	HMDB0013716	Organic acids and derivatives	Carboxylic acids and derivatives	Amino acids, peptides, and analogues	C01799	47.8	44.5	M+H	C5H11NO2	0.0915052	800383	739269	747345	770936	767125	758285	840509	826737	663135	777640	694355	492730	798933	885679	575516	709695	744005	797294	659931	711630	622053	692859	721669	758013	702218	751410	813084
1.49_221.0916m/z	221.092	1.49055	pos	Glycyltyrosine	HMDB0028853	Organic acids and derivatives	Carboxylic acids and derivatives	Amino acids, peptides, and analogues		47.8	50.7	M+H-H2O	C11H14N2O4	-2.11869	19295.1	17736.5	17504.1	19399.8	18814.5	20074.8	19457.8	19256.6	24647.2	18604.7	23213.4	12091.2	20723	18881.2	11032.4	12373	26086.6	14299.7	15359.5	14609.2	7578.86	10664.9	17337.1	15232.3	25323.8	9730.39	14885.7
10.90_432.3119m/z	432.312	10.9009	neg	Lithocholic acid glycine conjugate	HMDB0000698	Lipids and lipid-like molecules	Steroids and steroid derivatives	Bile acids, alcohols and derivatives	C15557	47.8	47.7	M-H	C26H43NO4	-0.048588	3799.59	4528.23	4088.14	3698.66	4347.08	4399.66	4407.76	4192.42	2277.53	2.965e-09	3084.3	7244.08	1233.2	911.021	18499.3	6165.53	2327.91	2992.18	36491.9	3735.65	2.965e-09	427.993	1241.84	1904.79	273.323	2.965e-09	4116.57
0.74_195.0501m/z	195.05	0.7413	neg	Galactonic acid	HMDB0000565	Organic acids and derivatives	Hydroxy acids and derivatives	Medium-chain hydroxy acids and derivatives	C00880	47.7	47	M-H	C6H12O7	-4.73901	93413.8	92957.5	101974	93621.2	101260	104644	92458.3	103515	115680	198906	111531	58065.1	100324	238577	49886.8	106335	93318.5	88217.3	116606	112537	95104.1	102628	68609.4	46836.8	40421.2	244789	87355.2
0.81_204.1226m/z	204.123	0.805983	pos	L-Acetylcarnitine	HMDB0000201	Lipids and lipid-like molecules	Fatty Acyls	Fatty acid esters	C02571	47.7	43.7	M+H	C9H17NO4	-2.10621	230986	255684	234115	226143	237684	242755	233603	231870	228002	142012	233448	222839	321965	130316	241066	183297	208918	185526	387310	327149	381080	236451	178226	261889	177577	274009	379059
8.01_329.2334m/z	329.233	8.01448	neg	9,10,13-TriHOME	HMDB0004710	Lipids and lipid-like molecules	Fatty Acyls	Fatty acids and conjugates	C14835	47.7	44.1	M-H	C18H34O5	0.258002	4553.29	4825.22	4770.59	4570.89	4469.83	4581.08	4642.08	4343.52	15994	5205.49	7926.29	12294.8	4374.28	6109.22	11860.7	2794.62	8363.66	9614.59	14705.8	5653.86	5267.09	3721.29	22446.4	3823.32	17597.9	2757.04	25708.4
0.74_147.0530n	148.06	0.736467	pos	D-Glutamic acid	HMDB0003339	Organic acids and derivatives	Carboxylic acids and derivatives	Amino acids, peptides, and analogues	C00217	47.6	42.2	M+H-H2O, M+Na, M+H	C5H9NO4	-0.921899	218553	189680	187297	188447	189569	191401	206176	201378	176014	191900	181551	201477	229360	201765	201949	210465	420191	191659	159739	203000	218337	249038	168775	196801	173224	390042	190018
0.82_247.0918m/z	247.092	0.819883	pos	5,6-Dihydrouridine	HMDB0000497	Organic oxygen compounds	Organooxygen compounds	Carbohydrates and carbohydrate conjugates		47.6	47.3	M+H	C9H14N2O6	-2.59639	231813	208440	214773	221357	210936	218270	240704	238631	206882	200619	252778	162493	176930	146427	210147	178360	208949	211020	255422	191778	575170	241231	228745	192931	201869	229026	179469
1.17_123.0440m/z	123.044	1.17072	pos	2-Hydroxybenzaldehyde	HMDB0034170	Organic oxygen compounds	Organooxygen compounds	Carbonyl compounds	C06202	47.6	40.3	M+H	C7H6O2	-0.429334	101102	92604.2	98722.1	94871.7	96008.4	99513.2	104292	102552	89840.9	96671.3	108092	85294.8	95315.7	109822	76867.4	113811	94886.6	124037	76184.9	110579	99594.9	97843.2	96778.7	101695	90919.7	94498.8	105512
1.17_136.0524n	119.049	1.17072	pos	Phenylacetic acid	HMDB0000209	Benzenoids	Benzene and substituted derivatives	Unclassified	C07086	47.6	41.5	M+H-H2O, M+H	C8H8O2	-0.134336	59601.2	55015.2	57291.3	56050.1	56644.3	55997	57116.5	58895.4	53742.9	55552.9	62260.8	49279	56653.2	62949.8	47645.9	65345.1	54878.2	73757.8	44827.5	60845.2	58079	59565.8	59323.4	60589.5	53851.5	55106.9	58696
0.06_152.1198n	153.127	0.0593	pos	Dihydrocarvone	HMDB0036079	Lipids and lipid-like molecules	Prenol lipids	Monoterpenoids	C18018	47.5	42.1	M+H, M+NH4, M+H-H2O	C10H16O	-2.16764	806349	681990	612274	705935	718913	767262	816263	806951	692341	657543	728379	740739	763020	807171	816257	880086	868017	864058	677558	775946	676669	749830	808510	816634	823783	867738	863378
0.83_164.0470n	182.081	0.8338	pos	4-Hydroxycinnamic acid	HMDB0002035	Phenylpropanoids and polyketides	Cinnamic acids and derivatives	Hydroxycinnamic acids and derivatives	C00811	47.5	50.8	M+H, M+NH4	C9H8O3	-2.09514	490836	482065	448543	484228	484065	505540	454318	446913	453456	373369	436085	331816	326294	410494	254210	415206	417437	501694	284560	395075	346693	464623	366784	355231	403297	330298	393434
5.45_134.0599m/z	134.06	5.44782	pos	Dopamine quinone	HMDB0012219	Organic oxygen compounds	Organooxygen compounds	Carbonyl compounds	C17755	47.5	42.7	M+H-H2O	C8H9NO2	-0.647245	45288.8	42382	43226.2	45207.7	44479.5	45820.7	45290.1	45979.2	23978.2	113403	35339.9	9693.93	16797.3	141856	8441.47	37513	26513.5	21429.6	26938.3	30581.9	63931	40204.6	12417.2	11509.5	12334.2	96231.8	9577.96
0.03_128.1199n	151.111	0.0315333	pos	(R)-1-Octen-3-ol	HMDB0031299	Lipids and lipid-like molecules	Fatty Acyls	Fatty alcohols	C14272	47.4	39.4	M+H, M+Na, M+H-H2O	C8H16O	-1.60785	502977	429031	437052	522032	505426	484847	502274	496168	444878	360964	467141	528983	547564	588290	566790	568646	543324	542856	438534	502804	394417	529558	586349	583401	550779	540241	534496
0.88_194.9266m/z	194.927	0.882433	neg	Sulfate	HMDB0001448	Homogeneous non-metal compounds	Non-metal oxoanionic compounds	Non-metal sulfates	C00059	47.4	48.3	2M-H	H2O4S	-4.63881	22798.5	26920.4	28422.3	30654.8	28713.7	24291.1	28211.1	29016.2	58644.6	39632.2	62450.2	52302.5	62392.6	65228	71124.6	60283.9	27350.8	45214.3	26128.3	77010.3	380.918	47762.8	67826.1	38555.6	50750.2	36257.8	56630.5
10.82_285.2072m/z	285.207	10.8152	neg	Hexadecanedioic acid	HMDB0000672	Lipids and lipid-like molecules	Fatty Acyls	Fatty acids and conjugates	C19615	47.4	41.3	M-H	C16H30O4	0.218866	11300.3	11467.9	10736.1	10954.5	11078.7	10722	11143.5	11875.6	11352.7	5864.28	9366.41	14006.8	11312.2	4874.83	8633.18	8082.88	6489.44	16520.2	15746.3	4361.47	8251.94	6077.51	8361.21	11523.5	13597.7	3828.25	9468.37
4.67_228.0873m/z	228.087	4.67257	neg	Normetanephrine	HMDB0000819	Benzenoids	Phenols	Methoxyphenols	C05589	47.4	43.8	M+FA-H	C9H13NO3	-2.57983	2530.69	2626.43	2770.09	2594.13	2655.04	2598.12	2715.03	2635.32	1081.12	2531.85	1363.13	1051.4	1222.14	4464.09	179.44	775.421	1442.42	2387.8	4315.16	232.682	3565.43	1745.13	485.038	646.223	553.542	5491.86	880.142
9.55_372.2655n	373.273	9.54615	pos	Cervonoyl ethanolamide	HMDB0013627	Lipids and lipid-like molecules	Fatty Acyls	Fatty acid esters	C13828	47.4	48.3	M+H-H2O, M+H	C24H36O3	-2.41172	11010.1	11611.2	10663.8	11317.4	11015.3	11771.4	10765.8	11537.1	3070.53	10569.8	5824.45	10743.9	15727	1053.14	3351.21	1229.78	2998.3	8273.52	4372.05	8271.54	11923.4	2052.85	3873.38	1007.89	1671.82	4801.93	1353.79
0.86_130.0497m/z	130.05	0.8616	pos	O-Acetylserine	HMDB0003011	Organic acids and derivatives	Carboxylic acids and derivatives	Amino acids, peptides, and analogues	C00979	47.3	41.6	M+H-H2O	C5H9NO4	-1.11696	61115.5	62743.2	60859.6	61370.9	62239.7	70228.7	60467.5	63366	43667.5	60474	57876.6	73452	58314.8	68065.9	43618.1	60425.2	87086.6	63674	59953.7	65363.9	40855.2	57754.1	62156.5	60747.5	63491.3	64031.5	54491.3
6.20_176.0703m/z	176.07	6.19695	pos	Indoleacetic acid	HMDB0000197	Organoheterocyclic compounds	Indoles and derivatives	Indolyl carboxylic acids and derivatives	C00954	47.3	42.1	M+H	C10H9NO2	-1.94723	5997.23	5810.31	5927.32	6057.58	5725.57	6308.68	6313.26	6138.83	2781.43	4188.62	4635.2	6272.42	2431.14	3693.34	3405.53	4225.52	7703.49	11073.8	4588.77	4132.96	10909.4	4408.5	7295.59	6765.21	3530.77	7862.37	2450.09
7.00_363.2157m/z	363.216	7.00323	pos	17a,21-Dihydroxy-5b-pregnane-3,11,20-trione	HMDB0006758	Lipids and lipid-like molecules	Steroids and steroid derivatives	Hydroxysteroids	C05469	47.2	43.4	M+H	C21H30O5	-2.36824	25277.4	24847.9	25538.3	25255.5	29361.6	25847.8	27752	28018	19754.5	15323.4	17733.3	21129.7	23039.7	25071.1	35357.7	22259.6	23911.3	23926.3	29921.5	25997.7	15042.1	21187.2	30933.2	24428.4	12975	13638	25713.1
0.72_162.1121m/z	162.112	0.7226	pos	L-Carnitine	HMDB0000062	Organic nitrogen compounds	Organonitrogen compounds	Quaternary ammonium salts	C00318	47.1	46.2	M+H	C7H15NO3	-2.21311	972232	910199	888716	1.01949e+06	1.01214e+06	961137	1.03033e+06	957209	614144	954919	1.05079e+06	790680	1.07665e+06	835519	812741	694110	914771	957633	1.02034e+06	936630	1.05661e+06	1.12445e+06	828015	983912	681405	1.13931e+06	1.18948e+06
0.74_131.0695n	114.066	0.736467	pos	Beta-Guanidinopropionic acid	HMDB0013222	Organic nitrogen compounds	Organonitrogen compounds	Guanidines	C03065	47.1	41.2	M+H-H2O, M+Na, M+K	C4H9N3O2	0.543068	592051	554058	572016	572576	590709	607632	587158	587437	474778	596778	466054	422272	479092	488936	352705	515572	550742	422895	569031	437363	874063	433295	517397	434520	550439	485696	566020
1.27_228.0740n	273.073	1.26695	neg	Deoxyuridine	HMDB0000012	Nucleosides, nucleotides, and analogues	Pyrimidine nucleosides	Pyrimidine 2'-deoxyribonucleosides	C00526	46.9	40	M-H, M+FA-H	C9H12N2O5	-2.55856	17544	16759	16605.5	15939.9	16770.3	16966.4	17341.2	17470	12357.6	11521.4	13838.1	23340.6	14076.7	9962.67	10388.9	19524.1	11549	14067.4	14705.7	16887	23932.7	10756.2	15447.2	13303.3	17388.5	22902.7	13362.4
1.53_283.0684m/z	283.068	1.53433	neg	Xanthosine	HMDB0000299	Nucleosides, nucleotides, and analogues	Purine nucleosides	Unclassified	C01762	46.9	40.1	M-H	C10H12N4O6	0.117615	4164.85	3808.19	3818.98	3488.37	3697.28	3938.72	3910.09	3908.25	3079.1	3166.11	2490.91	1985.08	1970.24	2355.84	2863.97	3479.06	3035.46	3176.14	2370.88	4308.54	1082.66	2147	2091.64	3535.94	2961.86	4621.37	3516.11
1.67_246.9915m/z	246.991	1.66752	neg	Vanillic acid 4-sulfate	HMDB0041788	Benzenoids	Benzene and substituted derivatives	Benzoic acids and derivatives		46.9	44.6	M-H	C8H8O7S	-1.26633	4337.31	3958.79	3905.38	3925.32	4163.01	4101.5	4359.21	4516.81	2153.13	3988.82	5445.45	1225.55	2202.86	1350.1	2427.71	3013.22	2513.78	2449.98	3516.98	2320.41	2961.27	3077.21	1394.55	2311.48	1879.99	3263.57	7703.24
15.60_321.3144m/z	321.314	15.5952	pos	Erucic acid	HMDB0002068	Lipids and lipid-like molecules	Fatty Acyls	Fatty acids and conjugates	C08316	46.9	50.8	M+H-H2O	C22H42O2	-2.25424	2794	920.803	2070.91	3469.78	2389.99	2022.78	2511.74	2977.97	3072.56	2691.95	1728.64	2853.86	4236.28	3397.44	2895.66	1745.25	2792.05	1653.43	1734.64	2461.93	1888.3	3356.74	2063.67	2056.03	2316.33	2425.06	2529.82
6.05_218.2110m/z	218.211	6.04645	pos	Dodecanoic acid	HMDB0000638	Lipids and lipid-like molecules	Fatty Acyls	Fatty acids and conjugates	C02679	46.9	39.8	M+NH4	C12H24O2	-2.19737	35968	35500.7	36229.2	38036	37208.3	36561.3	36832	37794.3	4623.12	6381.66	5233.11	4953.56	4398.39	4348.11	4364.18	4634	3954.66	5459.97	5133.64	4796.03	5133.55	4666.21	4267.15	4724.81	4363.39	3927.37	7239.99
1.17_188.0555m/z	188.056	1.16898	neg	N-Acetylglutamic acid	HMDB0001138	Organic acids and derivatives	Carboxylic acids and derivatives	Amino acids, peptides, and analogues	C00624	46.8	43	M-H	C7H11NO5	-4.82794	5080.06	4507.8	4561.12	4552.05	5261.34	5283.72	4478.6	4526.55	2760.23	5450.62	3089.35	3415.92	3370	3513.41	1339.71	3116.25	6180.65	2765.08	3950.13	3595.9	8991.89	6794.12	2228.93	3272.61	2403.88	15280.4	2454.11
11.18_358.3671m/z	358.367	11.1843	pos	Behenic acid	HMDB0000944	Lipids and lipid-like molecules	Fatty Acyls	Fatty acids and conjugates	C08281	46.8	42.2	M+NH4	C22H44O2	-2.57837	26841.6	21534.5	24449.4	23727.8	25776.6	24910.3	25023	27042.4	8540.22	35819.9	29401.4	7418.58	9351	13429.5	8041.85	14921.7	8146.4	18880.2	39131.2	10385.1	9725.08	5624.69	7646.94	9674	31403.6	80698.9	21505.7
4.84_220.0608m/z	220.061	4.84478	neg	5-Hydroxyindoleacetaldehyde	HMDB0004073	Organoheterocyclic compounds	Indoles and derivatives	Hydroxyindoles	C05634	46.8	40.8	M+FA-H	C10H9NO2	-3.91657	4416.52	4404.77	4423.1	4676.99	4065.52	4681.84	4572.66	4671.28	747.341	2793	825.392	432.669	2453.94	2750.1	28.2506	1739.68	2094.23	1095.63	4949.45	5865.69	7191.13	4209.46	213.819	98.8873	168.546	28649.9	3102.1
0.81_132.0654m/z	132.065	0.805983	pos	4-Hydroxyproline	HMDB0000725	Organic acids and derivatives	Carboxylic acids and derivatives	Amino acids, peptides, and analogues	C01157	46.7	38.2	M+H	C5H9NO3	-1.24263	242028	204215	218443	219169	219840	221371	240294	242365	204264	190174	242763	179997	188134	164084	223757	198960	217727	211125	247416	170180	497095	221337	227888	233648	209420	247420	224833
5.54_369.1191m/z	369.119	5.53985	neg	4-Hydroxy-5-(phenyl)-valeric acid-O-glucuronide	HMDB0059980	Organic oxygen compounds	Organooxygen compounds	Carbohydrates and carbohydrate conjugates		46.7	38.4	M-H	C17H22O9	-0.0447631	5159.77	4880.97	5532.51	5155.59	4878.59	4891.53	5100.52	5200.5	4516.37	4177.35	7278.34	2867.19	5258.49	2742.88	2545.08	6990.64	4941.75	2980.66	3790.75	4589.3	5457.67	2762.68	2887.12	3207	3130.67	7709.19	3027.95
5.80_202.0502m/z	202.05	5.79773	neg	Indolepyruvate	HMDB0060484	Organoheterocyclic compounds	Indoles and derivatives	Indolyl carboxylic acids and derivatives	C00331	46.7	40.3	M-H	C11H9NO3	-3.61489	4698.41	4908.78	5162.53	4890.33	4729.64	4608.63	4973.8	4909.43	1857.98	7900.35	2939.77	356.474	1599.57	21573	161.611	3277.69	3690.69	1808.75	1910.82	3020.76	194.588	3511.88	547.908	388.712	449.103	9674.05	338.878
4.64_147.0438m/z	147.044	4.64228	pos	Enol-phenylpyruvate	HMDB0012225	Benzenoids	Benzene and substituted derivatives	Phenylpyruvic acid derivatives	C02763	46.6	42.4	M+H-H2O	C9H8O3	-1.40476	1614.57	1935.17	1668.05	1844.71	1892.82	1902.39	1572.53	1759.97	937.452	1417.96	793.58	865.602	2126.66	1980.73	893.896	1240.59	1042.91	994.216	1421.04	2195.61	936.439	1194.88	988.65	1031.16	834.605	8113.84	870.525
1.27_267.0734m/z	267.073	1.26695	neg	Inosine	HMDB0000195	Nucleosides, nucleotides, and analogues	Purine nucleosides	Unclassified	C00294	46.5	35.9	M-H	C10H12N4O5	-0.297162	19016.1	17099.8	17324.6	17143	18690.8	18144.2	17075.3	18599.9	14994.4	9483.41	12549	15433.4	14450.7	17201.7	9311.32	19229.8	14542.8	22238.9	14466	28185	20969	6648.12	5280.52	24503.6	8581.19	9285.69	9443.27
10.76_424.3412m/z	424.341	10.7614	pos	trans-2-Tetradecenoylcarnitine	HMDB0013329	Organic acids and derivatives	Hydroxy acids and derivatives	Beta hydroxy acids and derivatives		46.5	40.7	M+H-H2O	C25H47NO5	-2.07497	39392.4	41571.6	46083.1	43993	48757.4	43119.6	41328.6	40912	20611.6	39935.6	22737.8	29851.1	137984	36686.3	44913.3	25747.1	32624.4	32958.5	71336.7	39949.4	33946.2	25253.4	79822.6	17034.9	60222.3	28090.3	38675.9
4.23_238.0716m/z	238.072	4.2256	neg	2-Methylhippuric acid	HMDB0011723	Benzenoids	Benzene and substituted derivatives	Benzoic acids and derivatives	C01586	46.5	38.2	M+FA-H	C10H11NO3	-2.51113	2276.65	2284.22	2258.5	2301.26	2049.26	2158.84	2421.57	2130.85	848.533	835.388	850.572	912.485	799.452	579.439	603.354	889.238	935.082	916.927	1967.84	759.774	2369.13	569.498	6750.05	7017.48	1327.13	21618.3	1155.31
6.95_351.1272m/z	351.127	6.94818	neg	Estradiol-17beta 3-sulfate	HMDB0004448	Lipids and lipid-like molecules	Steroids and steroid derivatives	Sulfated steroids	C08357	46.5	40.3	M-H	C18H24O5S	0.13179	6819.51	7422.1	7353.81	6891.52	6622.86	6842.79	7246.44	7277.29	891.547	9901.71	2740.41	1166.55	3165.14	10456.3	635.724	2003.49	12959.6	1084.63	6248	4245.65	5072.49	10687.1	2655.31	501.304	695.735	13625	4635.01
14.28_284.2942m/z	284.294	14.2783	pos	Sphinganine	HMDB0000269	Organic nitrogen compounds	Organonitrogen compounds	Amines	C00836	46.3	37.4	M+H-H2O	C18H39NO2	-2.04627	124246	130145	154447	138214	163864	149002	141020	147439	99195.6	136373	148144	104528	116106	118829	121222	98416.4	108308	129920	144999	111066	88355.9	79816.4	120436	109970	154009	122561	157906
1.46_217.1309n	218.138	1.46032	pos	Propionylcarnitine	HMDB0000824	Lipids and lipid-like molecules	Fatty Acyls	Fatty acid esters	C03017	46.2	36.2	M+H, M+Na	C10H19NO4	-2.11894	53748.9	54375.3	52612.5	52073	53114	52402.4	51723.8	53507.6	39603.5	35343.5	51161.4	40214.3	61627.7	37343.4	38316.4	41179.9	52995.1	45183	51579.7	89754.3	74012.5	50805.1	39040.6	57193.3	36472.7	72596.1	56509.5
5.35_209.0448m/z	209.045	5.35258	neg	3-(3,4-Dihydroxy-5-methoxy)-2-propenoic acid	HMDB0035484	Phenylpropanoids and polyketides	Cinnamic acids and derivatives	Hydroxycinnamic acids and derivatives	C05619	46.2	36.5	M-H	C10H10O5	-3.41387	262582	249184	260064	258386	254726	260843	256076	262952	257997	266897	269835	267907	277691	276821	278017	267250	279535	265372	259464	275261	278626	268340	285518	275471	271177	268863	269639
11.44_480.3076m/z	480.308	11.4401	pos	2,3-Diaminosalicylic acid	HMDB0013159	Benzenoids	Benzene and substituted derivatives	Benzoic acids and derivatives		46.1	40.7	M+K	C25H47NO5	-2.14939	40470.3	42999.7	39076.1	40593.9	40228.1	42090.6	39579.6	40259.4	33636.5	54744.4	36978.4	65114.4	42706.1	55507.6	26121.3	36441.3	26132.4	52187.4	51745.9	17818.2	37555.4	49142.3	30394.5	36132.2	31273.5	50441.4	29394.8
1.37_132.1017m/z	132.102	1.37218	pos	L-Norleucine	HMDB0001645	Organic acids and derivatives	Carboxylic acids and derivatives	Amino acids, peptides, and analogues	C01933	46	37.7	M+H	C6H13NO2	-1.18426	6.02632e+06	5.75368e+06	5.77184e+06	5.98404e+06	5.78671e+06	6.02535e+06	5.9116e+06	6.06387e+06	5.27606e+06	5.5038e+06	5.09803e+06	4.47624e+06	5.21109e+06	5.91449e+06	4.05154e+06	5.36916e+06	5.36209e+06	5.56801e+06	5.29483e+06	5.3517e+06	4.84834e+06	5.20137e+06	5.45505e+06	5.16272e+06	5.23291e+06	4.88682e+06	5.29347e+06
9.13_409.2940m/z	409.294	9.12983	pos	3a,6b,7b-Trihydroxy-5b-cholanoic acid	HMDB0000415	Lipids and lipid-like molecules	Steroids and steroid derivatives	Bile acids, alcohols and derivatives	C17726	46	37.3	M+H	C24H40O5	-2.07328	56775.7	52702.1	54020.7	55343.2	56478.8	54917.4	55384.8	57502	5926.54	103426	60929.5	213698	169697	6329.58	34841.8	1822.78	9066.3	36504.2	9467.92	58759.2	98539.5	19722.8	15645.4	17161.3	75332.7	73819.1	10921.8
4.71_134.0599m/z	134.06	4.70878	pos	2-Amino-3-methylbenzoate	HMDB0060680	Benzenoids	Benzene and substituted derivatives	Benzoic acids and derivatives	C16571	45.9	37.9	M+H-H2O	C8H9NO2	-0.740942	8277.28	7848.47	8285.13	8391.81	7952.29	8177.33	8210.83	8539.23	6015.38	8174.33	8006.17	4606.62	7249.14	11752.6	5224.01	6016.51	9082.07	5937.81	9051.8	6056.6	8065.64	7642.52	5116.86	6669.35	6252.61	12556.5	5362.31
1.12_123.0552m/z	123.055	1.11528	pos	Niacinamide	HMDB0001406	Organoheterocyclic compounds	Pyridines and derivatives	Pyridinecarboxylic acids and derivatives	C00153	45.8	36.7	M+H	C6H6N2O	-0.723999	122640	108757	115552	119136	119859	121299	123992	117845	53757.2	116608	124680	21814.4	54405.6	271327	38121.9	53938.6	55915.2	145616	59879.9	40881.8	399010	106039	127582	43047.4	53018.7	157411	49116.3
1.17_121.0648m/z	121.065	1.17072	pos	3-Methylbenzaldehyde	HMDB0029637	Benzenoids	Benzene and substituted derivatives	Benzoyl derivatives	C07209	45.8	31	M+H	C8H8O	-0.256233	469718	556837	527484	500942	466666	449489	458496	449451	648908	619606	580449	594215	559818	541507	533193	498415	505485	499669	602861	650584	608039	567462	579277	542206	508043	491210	488277
6.71_201.1125m/z	201.112	6.7076	neg	Sebacic acid	HMDB0000792	Lipids and lipid-like molecules	Fatty Acyls	Fatty acids and conjugates	C08277	45.8	38.2	M-H	C10H18O4	-3.64482	5062.45	5238.64	5451.86	5115.19	4989.45	4868.28	4933.17	4921.71	5374.11	4472.82	4866.35	6161.94	5326.49	4435.77	5024.07	4232.47	4504.02	5031.14	5482.57	4721.56	5018.89	4332.19	5386.68	4722.04	5113.73	4183.13	5043.43
0.81_160.0601m/z	160.06	0.805983	pos	Sumiki's acid	HMDB0002432	Organoheterocyclic compounds	Furans	Furoic acid and derivatives	C20448	45.6	32.9	M+NH4	C6H6O4	-2.41102	559730	492595	515466	518289	512968	518017	571261	576842	474468	463307	561287	378696	432858	370894	503210	452174	501526	511226	602589	442811	1.28951e+06	555814	534261	463850	479225	573876	479877
1.63_202.0713m/z	202.071	1.63445	neg	N-Acetylgalactosamine	HMDB0000212	Organic oxygen compounds	Organooxygen compounds	Carbohydrates and carbohydrate conjugates	C01074	45.6	38.1	M-H2O-H	C8H15NO6	-3.61408	2034.48	1970.17	1837.31	1709.85	1767.9	1840.94	1945.91	1972.89	1272.62	2055.55	1208.02	398.009	930.424	2222.67	799.963	1089.03	1098.98	1118.52	1715.8	1239.96	3858.71	1761.01	744.607	878.157	757.603	2396.67	923.125
4.44_235.1072m/z	235.107	4.4426	pos	Serylphenylalanine	HMDB0029046	Organic acids and derivatives	Carboxylic acids and derivatives	Amino acids, peptides, and analogues		45.6	51.2	M+H-H2O	C12H16N2O4	-2.08446	5363.19	5182.74	5332.62	5194.31	5078.03	5299.09	5426.21	5035.64	2215.78	10950.9	2748.66	1208.18	4271.21	9338.69	1046.8	2846.7	3660.48	2156.55	4022.39	1601.52	5849.77	8717.22	1461.6	1123.78	1131.49	11502	1784.76
5.20_174.1122m/z	174.112	5.19953	pos	N-Acetylleucine	HMDB0011756	Organic acids and derivatives	Carboxylic acids and derivatives	Amino acids, peptides, and analogues	C02710	45.6	33.8	M+H	C8H15NO3	-1.73147	6312.65	5968.98	6121.06	5978.53	6330.45	6888.68	6466.2	6061.52	2948.61	9644.46	3452.87	1990.88	3207.55	8603.89	1431.07	3049.28	8347.23	2574.07	4197.64	3250.87	9390.99	11062.8	2473.14	2055.23	1555.49	21922.6	1846.08
4.09_187.0630n	205.097	4.09382	pos	Indoleacrylic acid	HMDB0000734	Organoheterocyclic compounds	Indoles and derivatives	Indoles		45.5	34.4	M+H, M+NH4, M+H-H2O	C11H9NO2	-1.99105	4.89161e+06	4.71213e+06	4.7392e+06	4.85296e+06	4.86099e+06	5.06227e+06	4.83617e+06	4.86195e+06	4.59252e+06	4.19206e+06	4.73129e+06	3.61714e+06	4.95889e+06	3.70757e+06	4.37788e+06	4.9198e+06	3.71851e+06	6.92985e+06	3.39677e+06	3.32185e+06	3.45718e+06	3.50909e+06	5.82052e+06	4.97188e+06	5.3135e+06	3.5412e+06	4.74717e+06
5.20_128.1069m/z	128.107	5.19953	pos	3-Methyl-2-cyclohexen-1-one	HMDB0031541	Organic oxygen compounds	Organooxygen compounds	Carbonyl compounds		45.5	32.6	M+NH4	C7H10O	-0.843434	4635.54	4243.49	4180.23	4767.17	4455.06	4425.8	4590.02	4455.88	3250.21	5612.7	3527.02	3145.79	3316.01	5296.03	2924.17	3623.49	5685.07	3399.67	3896.21	3580.22	5740.57	6068.79	3553.35	3237.96	2867.73	10506	3068.4
3.17_210.0756m/z	210.076	3.16838	pos	Hydroxyphenylacetylglycine	HMDB0000735	Organic acids and derivatives	Carboxylic acids and derivatives	Amino acids, peptides, and analogues	C05596	45.4	33.7	M+H	C10H11NO4	-2.18038	12930.9	14319	14298.6	13604.9	14330.3	13619.5	12426.5	13337	9204.96	22381.4	9533.95	10283.7	6270.44	6506.78	5381.34	7883.44	9425.33	16395.9	8990.91	14622.5	32356.4	5573.41	6855.79	9296.23	7636.9	24836.9	5876.08
7.33_211.0970m/z	211.097	7.32683	neg	Perillic acid	HMDB0004586	Lipids and lipid-like molecules	Prenol lipids	Monoterpenoids	C11924	45.4	32.7	M+FA-H	C10H14O2	-3.7065	5507.85	4789.75	5196.12	5133.39	5319.35	5486.65	5515.56	5195.39	4989.05	5115.7	5400.85	5346.35	5691.38	5760.08	5669.26	5527.3	5660.47	5747.63	4979.09	5334.88	5642.92	5504.93	5676.66	5610.65	5492.52	5538.56	5421.39
10.16_318.2188n	319.226	10.1644	pos	Leukotriene A4	HMDB0001337	Lipids and lipid-like molecules	Fatty Acyls	Fatty acids and conjugates	C00909	45.3	35	M+H-H2O, M+H	C20H30O3	-2.07087	16042.4	16397.4	17364.4	17204.4	16393.1	17164.8	15455.7	16058.1	23565.7	8956.29	13547.2	12672.9	7473.07	13406.3	23630.7	29733.3	14255.3	9596.01	10281.9	8786.04	9900.71	17359.7	9955.54	21475.1	16395.1	10481.4	13641.4
4.40_396.0936m/z	396.094	4.39758	neg	Indole-3-acetic-acid-O-glucuronide	HMDB0060001	Organic oxygen compounds	Organooxygen compounds	Carbohydrates and carbohydrate conjugates		45.3	30.3	M+FA-H	C16H17NO8	-0.163154	2988.28	3214.39	3291.14	3170.7	2937.33	3079.41	3389.64	3126.46	1129.72	4838.27	1062.9	693.611	4649.66	2865.58	194.213	2301.48	6727.3	744.247	2580.91	2720.1	4691.85	2353.92	485.627	231.526	391.714	16533.3	542.481
8.74_449.3144n	448.307	8.73655	neg	Chenodeoxycholic acid glycine conjugate	HMDB0000637	Lipids and lipid-like molecules	Steroids and steroid derivatives	Bile acids, alcohols and derivatives	C05466	45.2	31.5	M-H, M+FA-H	C26H43NO5	0.519807	23396.2	25458.8	24617.3	24027.7	22911.9	22930	24174.6	24375.3	4016.86	13715	22009.3	44493.7	8378.71	14572.2	196888	17033.4	8252.29	30300	43413.5	11808	7355.64	6014.2	10620.1	11734.7	19623	6923.65	8593.46
15.88_140.0815m/z	140.082	15.8833	pos	Histidinal	HMDB0012234	Organic nitrogen compounds	Organonitrogen compounds	Amines	C01929	45.1	35.9	M+H	C6H9N3O	-2.36937	391599	274866	239783	235481	283726	269175	305251	284272	307623	214645	218278	270614	247936	255499	279778	346268	301610	278961	372301	292805	231767	241820	270004	202597	245880	238254	228714
4.66_212.0017m/z	212.002	4.65532	neg	Indoxyl sulfate	HMDB0000682	Organic acids and derivatives	Organic sulfuric acids and derivatives	Arylsulfates		45.1	35.1	M-H	C8H7NO4S	-3.05696	121376	116417	125102	120670	116909	117261	122414	120558	137093	35489.1	89528.3	135978	58866.7	21682.3	129790	51738.3	73863.6	74466.5	53019.6	157605	35623.4	25095.5	118410	270925	279069	15349.2	156373
8.34_229.1440m/z	229.144	8.34113	neg	Undecylenic acid	HMDB0033724	Lipids and lipid-like molecules	Fatty Acyls	Fatty acids and conjugates	C13910	45.1	31.5	M+FA-H	C11H20O2	-2.7721	5948.62	6099.28	7011.44	6390.6	6337.84	6016.22	6509.11	5919.28	7350.33	3974.62	5375.99	7200.36	3759.55	5502.63	9004.16	3002.44	4618.37	5506.06	8277.86	2627.38	4733.34	4146.76	5446.73	6992.05	6607.26	4396.31	6165.19
5.25_279.1695m/z	279.169	5.24892	pos	Phenylalanyl-Isoleucine	HMDB0028998	Organic acids and derivatives	Carboxylic acids and derivatives	Amino acids, peptides, and analogues		45	32.1	M+H	C15H22N2O3	-3.11193	2743.38	2945.3	2816.63	3062.2	3144.5	2902.3	2717.43	2883.18	6655.17	6378.41	901.522	21.9213	311.384	1105.2	515.045	695.944	136.355	584.599	0.389009	98.1053	60743	1284.28	951.311	588.189	2458.84	1370.29	465.904
6.74_239.0922m/z	239.092	6.74198	neg	3-(3,4,5-Trimethoxyphenyl)propanoic acid	HMDB0030254	Phenylpropanoids and polyketides	Phenylpropanoic acids	Unclassified		45	30.2	M-H	C12H16O5	-1.16259	5126.8	5100.29	5345.51	5224.65	4953.1	4983.29	5372.52	5350.16	6346.7	1848.74	3389.06	9480.85	4751.34	1894.92	2801.33	4258.11	3594.28	3205.64	4526.89	1947.27	6913.92	3174.98	3223.7	4147.93	5430.25	8208.02	4237.92
1.17_136.0755m/z	136.075	1.17072	pos	p-Octopamine	HMDB0004825	Benzenoids	Phenols	1-hydroxy-2-unsubstituted benzenoids	C04227	44.9	35.2	M+H-H2O	C8H11NO2	-1.44302	251437	235238	244111	235309	240523	244624	258475	256919	212783	238285	271678	197559	236561	272508	177927	274775	228094	314762	170867	270622	232478	239584	234330	245650	220018	231715	263617
1.38_276.0175m/z	276.018	1.38322	neg	Paracetamol sulfate	HMDB0059911	Organic acids and derivatives	Organic sulfuric acids and derivatives	Arylsulfates		44.8	31.4	M+FA-H	C8H9NO5S	-3.57629	47556.4	48136.1	46372.7	50354.4	46457.9	47292.6	49194.9	53158.4	45728.6	49410.5	46399.9	38847.4	47052.8	52598	36427.6	50224.6	46111	49612.3	47857.7	43459.7	38395.5	38697	47389.3	47787	45527.7	42384.3	44452.9
4.09_159.0913m/z	159.091	4.09382	pos	Serotonin	HMDB0000259	Organoheterocyclic compounds	Indoles and derivatives	Tryptamines and derivatives	C00780	44.8	32.4	M+H-H2O	C10H12N2O	-1.91093	44209.6	40450.9	42483.8	43546.1	46098.9	45075.3	44333.3	42711.1	40549.3	38563.1	42342.7	34470.7	43743.8	35231.8	37404.1	42204.7	35143.5	60615.7	29932	30141.1	30950.7	32424.1	50422.2	44006.5	46733.2	32805.8	43297.4
4.69_203.0011m/z	203.001	4.6898	neg	O-methoxycatechol-O-sulphate	HMDB0060013	Organic acids and derivatives	Organic sulfuric acids and derivatives	Arylsulfates		44.8	37.5	M-H	C7H8O5S	-4.20456	1320.88	1381.96	1467.51	1400.11	1402.43	1346.35	1408.23	1571.41	1522.98	345.419	666.798	941.585	3429.83	283.998	507.073	975.765	993.803	554.395	573.374	375.045	1448.3	536.024	445.777	2012.3	994.649	231.509	321.996
9.39_255.1601m/z	255.16	9.38913	neg	Cyclohexanecarboxylic acid	HMDB0031342	Organic acids and derivatives	Carboxylic acids and derivatives	Carboxylic acids	C09822	44.8	30.1	2M-H	C7H12O2	-0.473478	10621.8	10559.4	10574.8	10199.5	10345	10093	10101.1	10420.9	9354.51	9435.84	7504.56	18059.2	14706.8	3435.88	5507.75	5297.63	4543.8	8017.93	4556.11	3483.64	12327.4	6590.97	3983.7	10208.4	9268.3	8651.5	8753.31
12.62_303.2311m/z	303.231	12.6213	pos	16(R)-HETE	HMDB0004680	Lipids and lipid-like molecules	Fatty Acyls	Eicosanoids	C14778	44.7	33.1	M+H-H2O	C20H32O3	-2.23812	7262.9	10708.2	8409.97	9463.5	8667.94	11712.2	6131.28	6933.29	7409.52	8083.67	5814.49	9616.97	8350	9121.04	5940	5086.16	8201	8202.26	3942.08	3354.45	3532.8	10113.8	6253.72	6269.24	18876.1	5083.53	13686.3
5.39_201.0219m/z	201.022	5.38607	neg	4-ethylphenylsulfate	HMDB0062551	Organic acids and derivatives	Organic sulfuric acids and derivatives	Arylsulfates		44.7	34	M-H	C8H10O4S	-3.84145	30625.6	32227.6	30470.2	30204.9	29810.3	30035	30878.2	31010	8814.61	76130.5	10122.3	1240.34	4386.6	67763.4	1170.53	22499.9	21842.3	15759.3	9011.13	12501.5	36086	34032.2	6727.2	5466.2	4260.96	55981.6	7723.64
8.15_229.1441m/z	229.144	8.15248	neg	Dodecanedioic acid	HMDB0000623	Lipids and lipid-like molecules	Fatty Acyls	Fatty acids and conjugates	C02678	44.7	30	M-H	C12H22O4	-1.83571	4025.94	4188.89	4081.71	4068.29	3842.95	4115.14	4086.62	4130.48	4560.44	2403.83	3417.99	4854.41	2946.74	3512.84	4626.81	2902.53	2297.83	3121.5	7604.17	2336.2	4066.86	2328.2	4536.24	3724.44	3501.72	2522.41	4241.93
0.65_156.0765m/z	156.077	0.6528	pos	L-Histidine	HMDB0000177	Organic acids and derivatives	Carboxylic acids and derivatives	Amino acids, peptides, and analogues	C00135	44.6	29.6	M+H	C6H9N3O2	-1.60783	80870.4	76230.4	76233	81644.2	76603.3	83717	85058.2	86683.2	78657.2	89041.8	94215.2	61560.2	79432.5	101841	85268.9	89947.8	72260.3	96587.7	56856.1	68663.8	121817	70155.2	78517	83307.5	81445	70588.8	80182.5
5.03_230.0124m/z	230.012	5.03138	neg	Benzeneacetamide-4-O-sulphate	HMDB0059994	Organic acids and derivatives	Organic sulfuric acids and derivatives	Arylsulfates		44.6	30.8	M-H	C8H9NO5S	-2.00571	2987.55	2868.02	3213.39	3184.23	3120.16	3130.74	3203.69	3115.76	1603.45	2.965e-09	2489.06	11998.8	282.689	254.665	2467.99	2109.72	285.223	4195.81	604.513	1096.95	538.81	243.703	3844.49	2038.91	2223.39	27.1387	6461.47
5.10_147.0438m/z	147.044	5.10165	pos	2-Hydroxycinnamic acid	HMDB0002641	Phenylpropanoids and polyketides	Cinnamic acids and derivatives	Hydroxycinnamic acids and derivatives	C01772	44.6	32.8	M+H-H2O	C9H8O3	-1.64434	3676.51	3644.46	3583.89	3677.36	3813.31	3745.15	3443.99	3664.33	3424.16	3648.5	2926.95	2308.37	5755.85	3565.35	1449.91	3429.16	4425.14	2493.98	3148.83	6249.76	4925.34	4770.61	1728.23	1607.97	1728.95	9769.65	1920.37
5.27_263.1135m/z	263.114	5.27123	neg	2-Hydroxydecanedioic acid	HMDB0000424	Organic acids and derivatives	Hydroxy acids and derivatives	Medium-chain hydroxy acids and derivatives		44.6	26.4	M+FA-H	C10H18O5	-0.462826	7951.66	8467.9	9083.07	8328.53	8355.55	8794.61	8615.85	8714.33	5564.57	5261.04	5226.09	2839.93	2990.44	10051.5	2068.55	8458.15	3322.6	6443.78	12745.9	3458.36	5918.13	11247.4	4345.98	3115.62	2481.35	15640.6	2514.49
0.75_249.1551m/z	249.155	0.750367	pos	Asparaginyl-Valine	HMDB0028744	Organic acids and derivatives	Carboxylic acids and derivatives	Amino acids, peptides, and analogues		44.5	28.7	M+NH4	C9H17N3O4	-2.58659	255231	255628	263058	278774	294384	264963	294603	259555	139455	220948	165263	337247	512644	348762	422825	359718	242085	236351	150140	397082	332844	421469	349663	250257	170384	417784	457703
0.69_189.1594m/z	189.159	0.694717	pos	N6,N6,N6-Trimethyl-L-lysine	HMDB0001325	Organic acids and derivatives	Carboxylic acids and derivatives	Amino acids, peptides, and analogues	C03793	44.3	28	M+H	C9H20N2O2	-1.63674	40387.9	34957.3	36031.3	39421.3	37855.3	38584.3	37290.1	39211	41639.8	38794	31659.6	42746.7	42210.5	39988.1	31250.9	38215.3	40646.5	31112.6	41077.9	40912.7	46174.6	30707	45833	36175.7	48628.3	42858	37512.5
6.71_481.2446m/z	481.245	6.7076	neg	11-beta-Hydroxyandrosterone-3-glucuronide	HMDB0010351	Organoheterocyclic compounds	Indoles and derivatives	Hydroxyindoles	C05643	44.3	27.8	M-H	C25H38O9	0.515414	13260.4	14324.4	14629.4	13396.4	12823	12570.6	13359.4	13245.1	3322.56	12511.8	4541.31	2654.73	10754.9	20068.2	2121.15	5220.07	15530.9	6422.36	9837	5654.92	12733.5	12888.9	4848.25	4466.25	3518.93	30165.6	7232.19
7.98_214.1797m/z	214.18	7.97942	pos	alpha-Terpineol acetate	HMDB0032051	Lipids and lipid-like molecules	Prenol lipids	Monoterpenoids	C12300	44.3	28.5	M+NH4	C12H20O2	-2.4637	26457.6	23228.3	24642.9	25669.5	24970.3	25125	27098.3	26361.8	29637.5	26572.5	26874.6	26865.2	27929.4	24895.7	27047	25336.9	29344.7	27829.5	25367.7	31444.4	29443.5	26950	29319.8	25271.3	26177	25460.8	28296
5.37_253.0173m/z	253.017	5.36932	neg	5-(Hydroxyphenyl)-gamma-valerolactone-O-sulphate	HMDB0059993	Organic acids and derivatives	Organic sulfuric acids and derivatives	Arylsulfates		44.2	29.4	M-H2O-H	C11H12O6S	-1.0043	256.053	318.909	288.11	185.144	200.708	247.287	192.765	273.69	29.9325	274.288	185.469	587.633	33.6668	530.053	2711.03	4782.61	31.3966	4020.12	247.871	26.3175	390.826	1532.17	2579.23	360.087	765.294	440.811	382.632
9.16_318.2995m/z	318.3	9.16047	pos	2-Hydroxystearic acid	HMDB0062549	Lipids and lipid-like molecules	Fatty Acyls	Fatty acids and conjugates	C03045	44.1	27.1	M+NH4	C18H36O3	-2.48408	50398.8	48963.2	50995.6	51932	53506.3	51147.8	50041.5	50717.8	38382.2	44775.5	42880.7	41119	38743	38426.1	36656.1	42008.3	39980.6	62948.9	37244.3	44556.6	40462	37722.2	37329	34844.5	36341.4	38841	38915.2
10.40_283.1915m/z	283.191	10.4016	neg	4-ene-Valproic acid	HMDB0013897	Lipids and lipid-like molecules	Fatty Acyls	Fatty acids and conjugates	C16648	44	26.1	2M-H	C8H14O2	0.0424155	15991.7	14660.8	16598.1	15012.7	14410.6	14556.5	14751.8	15435	14017.5	16459.5	10082	19388.5	16906.9	6550.5	11211.6	10103.2	8388.4	12815.7	11616.1	5786.89	17443.2	14907.1	7858.59	11082.1	12218.8	11905.9	15493.3
4.21_360.0856m/z	360.086	4.20848	neg	S-Lactoylglutathione	HMDB0001066	Organic acids and derivatives	Carboxylic acids and derivatives	Amino acids, peptides, and analogues	C03451	44	32.6	M-H2O-H	C13H21N3O8S	-4.04074	25159.4	25906.9	26854.2	25795.3	24710.8	25027.5	26131.1	25009.1	28883.1	23731.8	28561	30786.3	21322.7	10298	30475.8	16678.6	19983.7	18702.8	15099.1	10542	8899.29	19542.1	13872.5	14990.2	11246.9	23215.5	16300.5
0.30_124.0889n	107.086	0.295317	pos	6-Methyl-3,5-heptadien-2-one	HMDB0031582	Organic oxygen compounds	Organooxygen compounds	Carbonyl compounds		43.9	25.9	M+H-H2O, M+H, M+NH4	C8H12O	0.513496	349264	296030	285532	361349	356208	339532	351470	346797	305096	277921	313300	353075	369037	410675	390143	398951	370438	372586	294732	342739	291521	362145	414622	412101	384677	373176	371674
0.36_102.0915m/z	102.092	0.364733	pos	3-Methyl-2-butenal	HMDB0012157	Organic oxygen compounds	Organooxygen compounds	Carbonyl compounds	C15604	43.9	22.2	M+NH4	C5H8O	2.14353	292876	325666	290048	326299	304288	299213	308335	293327	364752	145836	361959	371683	364682	350626	303075	339150	333387	336448	282456	378859	121423	362824	361928	334655	317843	303577	327594
0.71_117.0788n	140.068	0.7087	pos	Betaine	HMDB0000043	Organic acids and derivatives	Carboxylic acids and derivatives	Amino acids, peptides, and analogues	C00719	43.9	27.4	M+Na, M+K	C5H11NO2	-1.88527	772350	748246	896993	795229	741021	797951	656405	813046	275274	503002	404839	242064	386917	470115	389269	471024	473524	372549	492723	547736	757346	602648	796857	245469	557409	320115	447899
9.05_158.1536m/z	158.154	9.0521	pos	2-Nonenal	HMDB0031269	Organic oxygen compounds	Organooxygen compounds	Carbonyl compounds		43.9	23.6	M+NH4	C9H16O	-2.29016	814246	811227	799080	798101	788430	783513	821549	797645	996651	884485	863651	901259	916407	884393	933678	870923	872985	892458	900038	1.00875e+06	915524	915303	960250	895854	851155	854688	859631
4.38_164.0702m/z	164.07	4.37808	pos	Beta-Tyrosine	HMDB0003831	Organic acids and derivatives	Carboxylic acids and derivatives	Amino acids, peptides, and analogues	C04368	43.8	29	M+H-H2O	C9H11NO3	-2.15436	6348.56	6069.35	5955.55	6544.83	6212.66	6721.03	6259.77	6526.53	11073.6	1332.05	4278.1	5443.57	7072.16	4851.36	6049.13	3452.52	4847.4	9350.17	3227.95	1351.72	1689.73	1392.49	8288.19	11803.6	5998.53	1110.54	6898.26
1.34_160.1328m/z	160.133	1.34328	pos	DL-2-Aminooctanoic acid	HMDB0000991	Organic acids and derivatives	Carboxylic acids and derivatives	Amino acids, peptides, and analogues		43.7	25.2	M+H	C8H17NO2	-2.25323	23133.3	21020.6	21818.3	22342	20581	23180.5	22180.9	21325.9	5335.33	10068.6	92149.2	5062.64	24969.5	11156.1	7261.37	4105.01	36593	9782.32	37989.4	63730.1	16907.9	49987.8	9010.39	3276.77	3952.62	27034	7672.34
1.60_265.0928m/z	265.093	1.60143	neg	gamma-Glutamylhistidine	HMDB0029151	Organic acids and derivatives	Carboxylic acids and derivatives	Amino acids, peptides, and analogues		43.5	27.3	M-H2O-H	C11H16N4O5	-4.93847	53035.4	50289.8	46184.4	49214.9	51646.7	52819.4	51239.5	50582.5	33047.1	106222	31813.4	20598.2	10727.6	70859.5	40.2296	63687.1	62567.4	28090	57007.5	50171.7	72397	74902.1	5526.96	1428.13	179.766	115110	1905.54
4.64_146.0598m/z	146.06	4.64228	pos	4-Oxo-1-(3-pyridyl)-1-butanone	HMDB0062406	Organic oxygen compounds	Organooxygen compounds	Carbonyl compounds	C19567	43.5	25.1	M+H-H2O	C9H9NO2	-1.52117	10346.5	9970.32	10376	10562.6	10394.7	10240.6	10416.2	10409.1	5515.75	3521.29	10201.1	13939.9	4643.51	18871.7	6299.09	11313.4	7767.84	11667.7	11238.2	7103.3	9596.59	12756.6	10059.2	4617.61	5374.16	4865.17	7360.81
6.00_187.0967m/z	187.097	6.00277	neg	Azelaic acid	HMDB0000784	Lipids and lipid-like molecules	Fatty Acyls	Fatty acids and conjugates	C08261	43.5	28	M-H	C9H16O4	-4.49665	19644	20622.1	21635.3	20626.6	20608.7	17921	18186.7	18144.3	21998.5	19000.8	19611.5	22319.3	20559.4	18019.9	21178.6	18754.7	19762.5	21158.3	21059.9	22002.4	20854.5	16972.2	25851.2	19754.6	20126.8	16454	21708.1
8.81_318.2995m/z	318.3	8.81448	pos	Phytosphingosine	HMDB0004610	Organic nitrogen compounds	Organonitrogen compounds	Amines	C12144	43.5	24	M+H	C18H39NO3	-2.39499	111117	107617	111495	111931	115154	111084	107836	108703	58889	65163.3	64450.2	65957.2	65537.5	56834.6	66804.1	80628.1	54737.6	74168.8	117351	94037.6	75366	84103	74511.1	83394.3	73666	56383.8	93922.1
9.67_105.0701m/z	105.07	9.67267	pos	2-Phenylethanol	HMDB0033944	Benzenoids	Benzene and substituted derivatives	Unclassified	C05853	43.5	23.5	M+H-H2O	C8H10O	1.64621	7153.23	7479.48	7924.56	8073.89	8173.81	7308.08	7236.61	7544.03	7089.43	7148.88	6578.76	7447.54	7625.98	5905.72	7425.9	6256.26	6652.95	7947.67	7496.25	8221.68	10553.8	9268.27	6984.34	7721.13	5940.61	5916.48	6075.78
8.39_210.1848m/z	210.185	8.38817	pos	alpha-Ionone	HMDB0059883	Lipids and lipid-like molecules	Prenol lipids	Sesquiterpenoids	C12286	43.4	23.3	M+NH4	C13H20O	-2.40599	10354.3	9366.65	9940.97	9756.24	9150.23	9444.06	10131.5	10107.5	9876.84	10035.7	10162.9	10291.8	10650.5	10429.5	10647.5	10812	11366.5	10557.6	9544.36	11747.5	10157.9	10166	11741.3	10649.3	10540.5	10356.7	10978.8
5.81_182.0788n	165.075	5.81477	pos	Galactitol	HMDB0000107	Organic oxygen compounds	Organooxygen compounds	Carbohydrates and carbohydrate conjugates	C01697	43.3	21.2	M+H-H2O, M+H	C6H14O6	-1.49817	15268	22963.7	22206.7	19801.1	18322.2	16769.4	14907	15277.1	25725.5	25259.5	23246	24848.2	23387.7	21618.1	21527.1	18464.2	17937.8	17280.8	24948.5	27927.1	25997.6	22871	23555.2	21545.3	18500.7	18207.7	17398.5
9.75_172.1692m/z	172.169	9.74833	pos	3,7-Dimethyl-1,6-octadien-3-ol	HMDB0036100	Lipids and lipid-like molecules	Prenol lipids	Monoterpenoids	C03985	43.3	21.3	M+NH4	C10H18O	-2.59845	84255.4	77812.2	77421.1	80998.6	81631.8	83944.8	82611.4	84308.2	66199.9	58300.2	69552.9	61715.2	68912.2	61273.5	69611.9	71327.1	80537.3	76559.7	85161.6	88069.3	77384.5	89773.9	70491.9	77196.5	63699.3	70820.2	74603
2.09_127.0501m/z	127.05	2.08687	pos	Thymine	HMDB0000262	Organoheterocyclic compounds	Diazines	Pyrimidines and pyrimidine derivatives	C00178	43.2	21.6	M+H	C5H6N2O2	-0.850269	10531	9373.77	9503.91	9808.8	9665.15	9629.97	9929.92	10052.5	7476.86	6876.54	7897.22	21668.6	9041.95	6514.95	7545.27	9476.84	9086.68	9031.43	10236.3	9517.98	13300	8971.16	10658.3	6985.51	10602.1	17031.7	10085.2
2.22_100.0759m/z	100.076	2.21842	pos	2-Piperidinone	HMDB0011749	Organoheterocyclic compounds	Piperidines	Piperidinones		43.2	24.4	M+H	C5H9NO	2.20145	59694.6	58203.4	55771.3	64499.8	72172.3	66493.2	58225.1	60115	21321.3	24530.9	90928.3	16878.3	18676.2	47134.4	28161.8	65823.3	26349.1	18434.6	23129.1	147137	25504	33607.2	27034.6	33861.1	25968.5	82127.3	22839.5
4.39_160.0965m/z	160.096	4.3941	pos	2-Methylbutyrylglycine	HMDB0000339	Organic acids and derivatives	Carboxylic acids and derivatives	Amino acids, peptides, and analogues		43.2	23.1	M+H	C7H13NO3	-2.05148	12699.7	11191.6	12035.6	12041	13043.5	12016.2	12174.5	12883.7	16056.4	9254.26	10308.5	7459.49	9554.42	17541.8	6179.74	9957.62	8620.54	14007.1	9710.28	7441.72	15494.8	10894.4	9657.26	8136.74	10257.8	20636.9	10881.1
4.84_118.0652m/z	118.065	4.83868	pos	Benzeneacetonitrile	HMDB0034171	Benzenoids	Benzene and substituted derivatives	Benzyl cyanides	C16074	43.2	21.3	M+H	C8H7N	0.251872	17522.3	17027.7	17077.5	17750	17778.6	18231	17549.8	16982.5	23450.1	14929.3	22028.5	20576.2	18395.1	11973.3	20776.4	26148.1	19214	18652	15172	17983.3	19065.9	11517.2	19419	22772.5	19451.5	11203.8	20455.2
10.01_311.2228m/z	311.223	10.0059	neg	8(R)-Hydroperoxylinoleic acid	HMDB0004706	Lipids and lipid-like molecules	Fatty Acyls	Lineolic acids and derivatives	C14831	43.1	25.2	M-H	C18H32O4	0.0235245	1766.69	1787.54	1891.04	2004.84	1926.9	1427.73	2203.21	2095.19	1626.05	1450.53	1259.7	3159.44	1534.2	918.401	791.258	694.184	1015.16	3195.31	1437.76	1423.23	1937.55	1274.69	945.053	1545.2	1693.38	932.65	1340.03
0.35_138.1044n	139.111	0.35085	pos	(3Z,6Z)-3,6-Nonadienal	HMDB0031152	Organic oxygen compounds	Organooxygen compounds	Carbonyl compounds	C16323	43	21.6	M+H-H2O, M+H	C9H14O	-0.415959	412948	365789	334545	405713	398734	402942	412503	414858	370694	301122	391263	417329	432870	454281	434543	462505	448604	449126	352906	423666	299381	428246	469801	459278	449152	446282	453403
10.90_315.2539m/z	315.254	10.9009	neg	Pelargonic acid	HMDB0000847	Lipids and lipid-like molecules	Fatty Acyls	Fatty acids and conjugates	C01601	42.8	18.1	2M-H	C9H18O2	-0.456883	3015.43	3186.43	3089.79	2877.71	2836.68	3114.49	3481.56	2648.63	3544.65	2432.22	2455.19	3615	2556.83	2523.98	3118.33	2001.23	3270.21	3053.25	4429.21	3197.81	12460.8	2540.1	4872.62	1912.99	4300.9	2131.9	3302.37
2.16_148.0523n	166.086	2.16135	pos	(E)-3-(4-Hydroxyphenyl)-2-propenal	HMDB0040986	Phenylpropanoids and polyketides	Cinnamaldehydes	Unclassified	C05608	42.8	24.4	M+H-H2O, M+H, M+NH4	C9H8O2	-1.15287	4.46923e+06	4.2338e+06	4.32021e+06	4.40785e+06	4.44042e+06	4.54676e+06	4.46017e+06	4.46301e+06	3.50058e+06	3.92226e+06	4.14688e+06	3.06666e+06	3.81796e+06	4.63407e+06	3.18627e+06	4.26265e+06	3.85161e+06	4.74189e+06	3.37837e+06	4.91417e+06	3.86813e+06	4.07929e+06	4.04955e+06	3.70616e+06	3.85827e+06	3.61991e+06	3.69421e+06
0.76_146.1172m/z	146.117	0.764267	pos	Pantolactone	HMDB0059876	Organoheterocyclic compounds	Lactones	Gamma butyrolactones		42.5	19	M+NH4	C7H12O2	-2.43177	52805.9	52918.2	58310.8	58658	58584.3	53362.6	54137.3	53595.8	45120.1	57625.7	54657.4	45366.7	60626.9	40786	39159.5	41496	49020.4	37272.7	65078.4	50119.2	47944.4	49053.4	47673.7	42640.5	46597	57134.6	63285.8
0.07_126.1043n	109.101	0.0731833	pos	(E)-2-octenal	HMDB0013809	Organic oxygen compounds	Organooxygen compounds	Carbonyl compounds		42.4	15.4	M+H, M+Na, M+H-H2O	C8H14O	-1.36956	449768	418460	383111	454349	440693	427517	452066	441737	435986	389274	442119	465014	474699	510542	488078	502112	484950	479118	431794	476730	372871	469695	509256	506504	489027	489445	474611
5.42_192.0658m/z	192.066	5.41935	neg	4-Hydroxy-5-phenyltetrahydro-1,3-oxazin-2-one	HMDB0060389	Benzenoids	Benzene and substituted derivatives	Unclassified	C16595	42.4	21.2	M-H	C10H11NO3	-4.27231	1305.48	1357.64	1261.2	1301.56	1177.57	1236.34	1253.43	1271.64	712.087	742.997	702.115	660.7	500.419	703.582	597.282	516.174	670.659	606.569	722.391	611.749	657.903	504.394	564.84	677.752	492.226	535.963	503.13
5.96_148.0754m/z	148.075	5.9635	pos	4-Hydroxy-1-(3-pyridinyl)-1-butanone	HMDB0062402	Organic oxygen compounds	Organooxygen compounds	Carbonyl compounds	C19565	42.4	17.2	M+H-H2O	C9H11NO2	-1.74348	12859	11864.6	12316.8	13640.9	12640.9	13067.8	11992.4	12653.8	4143.18	27665.1	7231.2	1441.24	2838.16	39117.8	555.333	9253.9	9912.31	6055.64	6897.54	2191.97	12948.3	16245.7	1307.29	894.066	676.64	15486.1	1017.96
5.29_187.0061m/z	187.006	5.28802	neg	p-Toluenesulfonic acid	HMDB0059933	Benzenoids	Benzene and substituted derivatives	Benzenesulfonic acids and derivatives	C06677	42.3	29.7	M-H	C7H8O4S	-4.86216	116745	123249	126016	120342	114942	119524	115785	120218	73154.2	48023.6	86656.8	79703.3	109432	72445.2	82797.4	43772.6	76318.6	56025.8	96362.3	153509	95584.6	51822.7	65942.2	130966	177410	25541.6	55307.5
0.78_229.1177m/z	229.118	0.778183	pos	Aspartyl-Leucine	HMDB0028757	Organic acids and derivatives	Carboxylic acids and derivatives	Amino acids, peptides, and analogues		42.2	18.8	M+H-H2O	C10H18N2O5	-2.29499	100205	103744	95869.7	102644	106651	105982	103430	96692.9	129362	71882	93308.4	97776.6	88923	79791.1	125061	110716	82093.1	62880.4	109279	63736.3	111048	75109	90850.3	144228	96114.8	105822	153683
15.91_101.0711m/z	101.071	15.9147	pos	L-2,4-diaminobutyric acid	HMDB0006284	Organic acids and derivatives	Carboxylic acids and derivatives	Amino acids, peptides, and analogues	C03283	42.1	18.1	M+H-H2O	C4H10N2O2	1.74996	29737.2	26809.3	22560.7	23342.5	23428	22649	29919	34878.2	34220.6	26993.7	22566.7	24264.1	23719.2	21905.2	23076	26314.4	25703.5	31990.2	33981.5	30588.2	24952.3	23589.5	24973.2	22970	24677.3	24338.8	28433.5
0.50_143.0337m/z	143.034	0.495167	pos	Oxoadipic acid	HMDB0000225	Organic acids and derivatives	Keto acids and derivatives	Medium-chain keto acids and derivatives	C00322	42	15.2	M+H-H2O	C6H8O5	-1.36295	60345.1	49641.9	76941	61132.3	54831.4	59084.5	60571.7	55453.6	23974.9	45807.6	53581.2	50707.7	67761.3	49496.6	45606	62007.8	64729.8	61886.1	43005.7	35314	65052.6	63918.9	43194.7	62042.3	68462.1	60399.9	57313.5
1.40_153.0655m/z	153.066	1.40168	pos	N1-Methyl-2-pyridone-5-carboxamide	HMDB0004193	Organoheterocyclic compounds	Pyridines and derivatives	Pyridinecarboxylic acids and derivatives	C05842	42	14.8	M+H	C7H8N2O2	-2.14867	82607.1	75206.5	75764.2	77008	76382.9	82431.1	79929.7	79908.9	50878.3	37049.9	63450.3	35550.6	88260.9	40075.4	63235.8	67896.6	45323.7	85653.8	122195	129873	37308.7	52874.1	95657.4	50516.6	83326.3	42224.2	102879
4.84_179.0579n	180.065	4.83868	pos	Hippuric acid	HMDB0000714	Benzenoids	Benzene and substituted derivatives	Benzoic acids and derivatives	C01586	42	22.2	M+H-H2O, M+H	C9H9NO3	-1.85484	118316	103517	110209	110630	112807	114523	114272	120310	171282	61576.4	165164	132556	122828	21882.8	140484	202258	117358	108460	68607.8	87111	110234	20618.4	116400	159236	127745	22086.9	142891
5.80_199.0062m/z	199.006	5.79773	neg	4-Vinylphenol sulfate	HMDB0062775	Organic acids and derivatives	Organic sulfuric acids and derivatives	Arylsulfates		42	20.3	M-H	C8H8O4S	-4.32329	2153.03	2182.73	2305.86	2196.53	2112.51	2194.03	2006.76	1934.96	1836.34	1932.29	1199.39	1808.2	1412.1	969.609	1587.21	1337.74	1623.15	1199.25	1677.93	481.274	1389.25	1429.64	927.265	3862.53	4493.02	404.158	1379.92
1.22_328.0449m/z	328.045	1.21787	neg	Adenosine monophosphate	HMDB0000045	Nucleosides, nucleotides, and analogues	Purine nucleotides	Purine ribonucleotides	C00020	41.9	19.4	M-H2O-H	C10H14N5O7P	-1.03482	3418.53	3304.99	3178.86	3234.41	3291.45	3102.76	3006.77	3061.19	3608.87	2314.12	2736.83	2481.75	1978.96	1533.87	2515.12	1787.01	2246.6	2126.48	6263.47	1818.8	3690.67	2381.21	1954.19	1917.34	1548.83	2920.08	2806.49
1.26_269.0874m/z	269.087	1.25537	pos	Allopurinol riboside	HMDB0000481	Nucleosides, nucleotides, and analogues	Pyrazolo[3,4-d]pyrimidine glycosides	Unclassified		41.9	16.6	M+H	C10H12N4O5	-2.45941	22589	21864.4	22583.6	22352.4	21989.7	22854.4	25362.8	26580	20029.7	12674.8	20265.5	23750.6	25738.9	31345	16161	31283.6	20164.8	33082	20902	47675.3	29378	7977.55	9061.16	42935.7	13309.6	11887.3	13185.6
14.45_310.3096m/z	310.31	14.4454	pos	Stearoylethanolamide	HMDB0013078	Organic nitrogen compounds	Organonitrogen compounds	Amines		41.8	15.9	M+H-H2O	C20H41NO2	-2.50632	25852.1	23090.5	25901.4	27367.3	28069.7	26574.8	29355	23983.6	26163.3	26711	27543.9	29765.5	36846.5	33481.5	25046.9	20709	20231.4	24162.7	25204.8	22002.1	22804.5	15734.1	21173.7	26836.1	23642.4	21334.6	30412.8
7.60_465.2495m/z	465.25	7.60257	neg	Androsterone glucuronide	HMDB0002829	Lipids and lipid-like molecules	Steroids and steroid derivatives	Steroidal glycosides	C11135	41.8	13.1	M-H	C25H38O8	0.259663	36757.4	40970.2	38550.7	38916.1	36579.5	36395.6	38211.8	38701.6	4943.62	33211.6	16624.1	8311.34	27179	60109	4673.04	8796.89	56076	12898.9	34526.7	13699.9	30652.8	44306.1	14281	11851.2	5547.87	142741	17664.7
1.68_313.0571m/z	313.057	1.68445	neg	Beta-D-Glucopyranuronic acid	HMDB0010314	Organic oxygen compounds	Organooxygen compounds	Carbohydrates and carbohydrate conjugates		41.7	15.7	M-H	C13H14O9	1.74901	1922.12	1598.41	1703.36	1928.54	1892.16	1915.56	1718.57	1847.11	67.3435	2100.36	825.633	24.3217	1133.4	6617.6	13.769	258.597	4842.42	695.601	1715.11	465.385	1442.51	2434.57	57.5274	33.8882	30.9979	13493.1	114.036
5.76_206.0816m/z	206.082	5.76328	neg	Phenylpropionylglycine	HMDB0000860	Organic acids and derivatives	Carboxylic acids and derivatives	Amino acids, peptides, and analogues		41.7	16.1	M-H	C11H13NO3	-3.26611	1993.15	1896.13	2100.34	1877.6	1966.59	1935.18	1876.84	1982.3	2659.46	1884.06	2011.92	1390	2148.8	1632.19	548.118	1421.97	1543.44	1873.11	2245.06	2230.47	2680.91	1072.21	1080.51	1241.13	977.291	2883.98	1147.81
0.78_144.1016m/z	144.102	0.778183	pos	Proline betaine	HMDB0004827	Organic acids and derivatives	Carboxylic acids and derivatives	Amino acids, peptides, and analogues	C10172	41.6	17.5	M+H	C7H13NO2	-2.0742	39822	34722.3	36540.2	39379.2	34654.9	37055.9	37328	34164.7	26135.1	45620.6	46005.3	27333.9	49012.8	32086.2	28468.2	34432.3	47877.3	30365.9	35870.6	59792.4	32129.2	41377	34547.5	28925.4	30211.3	35171.5	35957.1
1.22_260.0233m/z	260.023	1.21787	neg	2-Methoxyacetaminophen sulfate	HMDB0062550	Organic acids and derivatives	Organic sulfuric acids and derivatives	Arylsulfates		41.5	18	M-H	C9H11NO6S	-0.611723	3362.49	3232.98	3177.63	3335.22	3629.9	3510.61	3423.42	3160.62	3186.81	3469.75	3250.64	3545.61	3063.56	2214.33	3197.03	3235.88	2616.81	2246.32	3561.61	3543.97	3292.89	2189.31	2752.79	3638.03	3299	4057.23	4233.85
10.34_316.3203m/z	316.32	10.3414	pos	Nonadecanoic acid	HMDB0000772	Lipids and lipid-like molecules	Fatty Acyls	Fatty acids and conjugates	C16535	41.5	16.7	M+NH4	C19H38O2	-2.29009	40188.1	40163.8	41124.7	42341.6	39739.7	41680.3	41644.4	41228	27899.5	26940.7	23748	22228.6	28029	20875.3	23602.7	24404.5	27393.8	20950.4	35422.9	31491.1	27074.5	36437.1	30106.2	24220.5	23874.7	25802.7	36111.8
7.12_319.1897m/z	319.19	7.12003	pos	Ubiquinone-2	HMDB0006709	Lipids and lipid-like molecules	Prenol lipids	Quinone and hydroquinone lipids	C00399	41.4	13.3	M+H	C19H26O4	-2.10979	18236.8	19016.5	18838.2	19470.4	19476.2	19240.6	19582.8	19509.8	4311.01	26161.1	9040.87	3166.84	15944	26247.2	3107.93	8297.72	31438.7	5439.82	14747.9	15231	13651.3	33060.9	11460.7	3464.94	4981.72	44979.4	18148.3
9.13_408.2878n	453.286	9.13228	neg	Alpha-Muricholic acid	HMDB0000506	Lipids and lipid-like molecules	Steroids and steroid derivatives	Bile acids, alcohols and derivatives	C17647	41.3	8.26	M+FA-H, 2M-H, M-H	C24H40O5	0.599838	346736	360133	364592	346931	325584	329448	348705	346995	38424.5	620442	393398	1.1765e+06	872738	33703.1	198955	13829.7	52334	200631	61214.4	314990	586045	115555	82262.5	94788.3	406502	431843	67197.1
9.82_361.1634m/z	361.163	9.81782	neg	Thyrotropin releasing hormone	HMDB0060080	Organic acids and derivatives	Carboxylic acids and derivatives	Amino acids, peptides, and analogues	C03958	41.3	13.7	M-H	C16H22N6O4	1.15534	9420.5	10163	10499.1	10048.1	9158.47	8974.45	9786.84	9832.33	3892.8	7427.71	5228.59	3383.13	2931.28	3070.83	2998.93	2924.18	4149.85	4205.98	3866.19	2688.55	3433.94	2446.29	3153.35	4341.9	3452.44	4784.53	2755.88
0.54_144.0422n	145.049	0.539117	pos	Maleic acid homopolymer	HMDB0036232	Lipids and lipid-like molecules	Fatty Acyls	Fatty acids and conjugates	C00922	41.1	9.03	M+H-H2O, M+H	C6H8O4	-0.631022	79023	77506.1	89763.2	83363.6	71473.3	79274.4	81843.1	74668.7	56420.8	73270.9	79913.7	78358.2	89717.2	75061.5	64204	82033.9	88390.8	84838.7	71694.5	60002.7	88729.1	88584.4	63862.1	85892.6	86662.8	82351	76844.9
11.85_279.1585m/z	279.159	11.8508	pos	Monoethylhexyl phthalic acid	HMDB0013248	Benzenoids	Benzene and substituted derivatives	Benzoic acids and derivatives	C03343	41.1	22	M+H	C16H22O4	-2.06875	185109	187326	185069	177474	174681	189984	200222	180503	209374	204193	206558	210601	204965	200039	214561	206632	211688	208451	203141	229658	207480	214032	214685	209350	206566	209438	201850
4.30_162.0546m/z	162.055	4.2994	pos	Quinoline-4,8-diol	HMDB0060289	Organoheterocyclic compounds	Quinolines and derivatives	Quinolones and derivatives	C05637	41.1	11.7	M+H	C9H7NO2	-2.28533	8159.24	8019.36	8547.46	8643.19	7851.52	8461.26	8365.01	9130.31	13236	5055.2	20845.4	14717.8	2893.94	6443.55	3006.24	9330.76	4011.95	3692.81	13066.8	1701.96	4716.34	730.684	3971.61	4573.7	2298.65	727.752	29760.7
0.06_142.0992n	143.106	0.0593	pos	(3Z)-2-Propylpent-3-enoic acid	HMDB0013903	Lipids and lipid-like molecules	Fatty Acyls	Fatty acids and conjugates	C16654	41	10.3	M+Na, M+H	C8H14O2	-1.40061	234589	215082	209618	265783	252569	232991	235523	231687	239710	252270	236795	265618	277461	297120	282428	274400	256107	254692	236034	246578	271811	269608	293431	299317	275899	256930	250243
3.23_279.1085m/z	279.109	3.22748	neg	Imidazolepropionic acid	HMDB0002271	Organoheterocyclic compounds	Azoles	Imidazoles	C20522	40.9	13.1	2M-H	C6H8N2O2	-4.82115	5384.17	5187.23	5491.68	5450.35	5234.26	5516.22	5675.35	5330.23	1900.18	4307.68	2648.6	1595.36	1217.77	5678.1	40.8938	10538.9	6418.2	2084.84	10977.2	11777.7	19212	3401.98	1152.26	201.393	59.157	6050.72	582.044
5.25_277.1557m/z	277.156	5.25402	neg	Leucyl-phenylalanine	HMDB0013243	Organic acids and derivatives	Carboxylic acids and derivatives	Amino acids, peptides, and analogues		40.9	10.8	M-H	C15H22N2O3	-0.341915	745.333	756.502	752.162	787.542	659.382	792.81	811.296	705.155	1549.57	1421.66	186.247	2.965e-09	52.7234	248.545	33.5364	141.384	111.739	196.393	2.965e-09	2.965e-09	12336.9	272.977	246.078	151.862	504.842	338.814	185.616
4.84_105.0337m/z	105.034	4.83868	pos	Benzoic acid	HMDB0001870	Benzenoids	Benzene and substituted derivatives	Benzoic acids and derivatives	C00539	40.8	6.74	M+H-H2O	C7H6O2	1.48136	28724.1	26046.1	27324.3	27320	28135.3	28191.3	27474.8	29472.1	42415.6	15407.3	40755.4	34059.2	30470.5	5697.54	34877.8	51538.5	29556.5	26639.8	17259.9	21753.4	27568.1	5030.81	28775.8	40130.8	32252	5701.96	35626.9
11.70_184.9852m/z	184.985	11.7005	pos	Oxoglutaric acid	HMDB0000208	Organic acids and derivatives	Keto acids and derivatives	Gamma-keto acids and derivatives	C00026	40.7	11.9	M+K	C5H6O5	3.60481	196535	175672	181135	183268	181676	177973	196311	190185	192069	179295	203224	212555	219618	205613	217506	195499	212887	221717	176654	233842	210067	224277	226488	207054	203545	205805	207623
2.08_242.0899n	287.089	2.07675	neg	Thymidine	HMDB0000273	Nucleosides, nucleotides, and analogues	Pyrimidine nucleosides	Pyrimidine 2'-deoxyribonucleosides	C00214	40.7	7.62	M-H, M+FA-H	C10H14N2O5	-1.63055	33075.6	31061.1	31185.8	32220	31404.5	32060.4	32003.5	32532.7	20657.4	19261.5	20799.8	68149.3	22364.3	13491.8	19968.6	25175.1	22954.6	24734.5	29023.7	24619	39356.6	26154.3	28945.1	18682.5	29066.1	51645.1	29064.5
5.93_103.0544m/z	103.054	5.93075	pos	Phenylacetaldehyde	HMDB0006236	Benzenoids	Benzene and substituted derivatives	Phenylacetaldehydes	C00601	40.7	7.09	M+H-H2O	C8H8O	1.60151	5567.77	5617.77	5575.14	5568.32	5493.32	5720.75	5595.68	5542.58	1508.71	7977.73	2124.15	528.886	4400.97	13171.4	417.99	4011.85	5427.44	2350.12	7113.42	8703.08	7586.3	7543.06	780.568	488.436	704.237	20107.2	1009.65
15.91_153.0899n	154.097	15.9147	pos	N-Acetylhistamine	HMDB0013253	Organic acids and derivatives	Carboxylic acids and derivatives	Carboxylic acid derivatives	C05135	40.6	20.1	M+H-H2O, M+H	C7H11N3O	-2.21851	100971	75594.5	59366	58184.3	67354.8	68546.1	83084.3	78414.2	78580.4	66479.1	63861.5	61783.5	61672.3	59883.3	84197.8	82414.2	76484.3	83869.2	98689.3	78851.6	55193.8	66042.9	71924.1	62214.3	65615.2	58047.3	72201.7
3.19_208.0608m/z	208.061	3.19312	neg	3-Carbamoyl-2-phenylpropionic acid	HMDB0060367	Benzenoids	Benzene and substituted derivatives	Unclassified	C16591	40.6	18.5	M-H	C10H11NO4	-3.48511	7472.64	7171.84	7257.8	7608.06	7337.62	7345.29	7895.37	7870.93	4172.64	10784.6	4126.74	4701.34	2760.44	2624.25	2129.15	3465.95	4235.62	8906.18	4285.21	5697.73	16568.5	2202.24	2573.65	4220.07	3365.24	12765.6	2574.23
4.95_249.0878m/z	249.088	4.94587	neg	D-Tryptophan	HMDB0013609	Organoheterocyclic compounds	Indoles and derivatives	Indolyl carboxylic acids and derivatives	C00525	40.6	7.49	M+FA-H	C11H12N2O2	-1.13817	2165.95	2038.56	2102.56	2167.16	2067.95	2008.25	2055.6	2069.3	2167.73	1706.88	1047.26	1672.69	1331.46	2869.16	439.557	940.136	1263.23	798.768	2068.95	334.888	1964.24	1016	1678.38	765.875	1106.31	3394.87	1700.66
8.93_250.1772m/z	250.177	8.92565	pos	Isoleucyl-Threonine	HMDB0028917	Organic acids and derivatives	Carboxylic acids and derivatives	Amino acids, peptides, and analogues		40.6	9.85	M+NH4	C10H20N2O4	4.40737	112269	109907	113064	114039	113432	106804	113637	107167	130398	116851	125768	134453	130963	121188	124504	117085	120792	119399	113897	137837	126389	126530	136714	123717	113587	116447	117912
1.12_137.0455m/z	137.046	1.11528	pos	Hypoxanthine	HMDB0000157	Organoheterocyclic compounds	Imidazopyrimidines	Purines and purine derivatives	C00262	40.5	10.9	M+H	C5H4N4O	-1.83605	488238	430448	452670	469402	474176	465012	503584	483294	331413	278075	389300	661764	682193	308953	429999	447679	578022	409361	652856	766169	663489	401698	333927	419283	520853	459530	552999
9.14_135.0803m/z	135.08	9.14482	pos	1-Phenyl-1-propanone	HMDB0032623	Organic oxygen compounds	Organooxygen compounds	Carbonyl compounds		40.5	5.23	M+H	C9H10O	-1.33221	262200	224002	230215	243486	250686	260309	265397	258856	232940	226617	244067	266959	273309	272636	296747	278652	288166	286897	220694	274867	260487	258785	282196	277638	277425	272687	277031
1.11_233.0297m/z	233.03	1.10907	neg	(Z)-But-1-ene-1,2,4-tricarboxylate	HMDB0060320	Organic acids and derivatives	Carboxylic acids and derivatives	Tricarboxylic acids and derivatives	C04002	40.4	6.67	M+FA-H	C7H8O6	-2.93368	43088.4	43800.4	44377.1	40834.4	42995	43060.8	41524.5	40393.8	20855.9	25891.7	37367.1	47780.1	46349.1	34556.3	27381.8	38613.4	110176	42745.1	26709.8	31776	2.965e-09	56222.1	26305.3	24627.4	26147.9	80191.3	23229.1
15.90_112.0506m/z	112.051	15.8985	pos	Cytosine	HMDB0000630	Organoheterocyclic compounds	Diazines	Pyrimidines and pyrimidine derivatives	C00380	40.4	7.47	M+H	C4H5N3O	0.844674	75968.8	66480.4	61547.4	57135.8	66782	58904.6	77610.5	82473	67994.4	58738.6	58997.2	59507.3	62231.7	57128.1	77762.8	79912.8	66306.9	82341.9	70507.6	71926.4	55178.1	61464.2	78047.8	48351.5	65242.2	70026	70524.4
7.52_227.1285m/z	227.128	7.51655	neg	Gamma-Caprolactone	HMDB0003843	Organoheterocyclic compounds	Lactones	Gamma butyrolactones		40.4	4.92	2M-H	C6H10O2	-1.81002	2844.68	2569.57	2751.72	2830.88	2551.44	2513.66	2643.98	2758.85	2803.21	2567.33	2589.5	3977.28	2707.76	1584.23	2145.44	2119.01	2369.27	2296.26	3304.12	2212.78	2474.31	1991.88	2222.8	2240.03	2922.23	2317.45	2951.68
8.63_466.2568n	465.249	8.63318	neg	Etiocholanolone glucuronide	HMDB0004484	Lipids and lipid-like molecules	Steroids and steroid derivatives	Steroidal glycosides	C11136	40.4	6.82	M-H, M+FA-H	C25H38O8	0.208542	36270.3	38014.1	37252.7	35815.6	34308.2	34728.7	34971.9	34909.9	6293.09	24654.9	12310.3	9651.7	14317.3	62990.9	4698.91	14198.8	80080.1	7937.06	28555.5	15623.2	42015.8	38929.2	10625.5	15045	5566.41	108267	13412.7
9.11_230.2473m/z	230.247	9.11482	pos	2-Tetradecanone	HMDB0030924	Organic oxygen compounds	Organooxygen compounds	Carbonyl compounds		40.4	7.16	M+NH4	C14H28O	-2.41011	56899.1	56804.3	56471.9	56773.7	59087.4	56512.2	56512.6	57759.9	46892.8	45114.6	46020	38944.8	40086.8	40278.5	33783.4	44736.6	50037.9	56012.2	44220.6	39395.5	41539.8	43399.6	31990.9	30221.2	42140.8	31481.1	46596.2
4.91_299.0772m/z	299.077	4.91173	neg	L-Phosphoarginine	HMDB0029438	Organic acids and derivatives	Carboxylic acids and derivatives	Amino acids, peptides, and analogues	C05945	40.3	8.6	M+FA-H	C6H15N4O5P	3.83661	961.289	1062.26	1049.77	950.162	858.398	908.444	1008.4	1029.22	919.358	202.34	880.305	629.837	1657.04	167.031	385.54	604.791	682.392	350.443	308.695	300.698	1803.68	287.047	362.497	694.506	437.636	636.207	527.616
6.35_433.1141m/z	433.114	6.34663	neg	(-)-epicatechin-3'-O-glucuronide	HMDB0029164	Phenylpropanoids and polyketides	Flavonoids	Flavonoid glycosides		40.3	6.48	M-H2O-H	C21H24O11	0.264427	8027.38	7792.81	8142.12	7801.66	7525.8	7438.49	7961.2	7939.24	13363	2750.19	4210.38	4506.25	4771.83	3161.31	4959.61	8524.79	7234.66	2448.77	3067.33	457.441	6143.82	11060.9	3233.18	3814.35	4097.14	9480.96	6367.36
1.10_159.0649m/z	159.065	1.10143	pos	2-Isopropylmalic acid	HMDB0000402	Lipids and lipid-like molecules	Fatty Acyls	Fatty acids and conjugates	C02504	40.2	5.62	M+H-H2O	C7H12O5	-1.89767	1.28573e+06	1.2289e+06	1.19295e+06	1.18866e+06	1.20068e+06	1.29996e+06	1.25476e+06	1.25977e+06	1.34419e+06	1.32126e+06	1.30624e+06	1.35409e+06	1.32254e+06	1.31719e+06	1.42362e+06	1.41118e+06	1.42052e+06	1.39102e+06	1.28097e+06	1.48696e+06	1.34012e+06	1.3419e+06	1.40158e+06	1.31016e+06	1.40301e+06	1.40472e+06	1.36734e+06
0.01_219.1747m/z	219.175	0.00638333	neg	2-trans,6-trans-Farnesal	HMDB0060356	Lipids and lipid-like molecules	Prenol lipids	Sesquiterpenoids	C03461	40	5.31	M-H	C15H24O	-3.18266	222398	156161	206147	147842	199746	198735	206486	208832	230052	215580	228318	226908	213738	206713	205753	220499	205426	221633	234139	239049	233203	214735	194988	212376	208597	205494	218803
1.11_135.0299m/z	135.03	1.10907	neg	Threonic acid	HMDB0000943	Organic oxygen compounds	Organooxygen compounds	Carbohydrates and carbohydrate conjugates	C01620	40	3.46	M-H	C4H8O5	0.167233	95001.3	85227.8	94042.8	83106.7	85518.3	85364.5	85656.9	85499.7	65998.8	55194.7	69655.9	105965	105959	40746	54167	66518.1	90193.5	61990.2	113802	130083	116478	65839.7	44746.8	67902.3	81238.3	70883.6	84670
15.93_115.0502m/z	115.05	15.9296	pos	Ureidopropionic acid	HMDB0000026	Organic acids and derivatives	Organic carbonic acids and derivatives	Ureas	C02642	39.9	5.22	M+H-H2O	C4H8N2O3	0.22648	35568.7	25030.7	23123.6	23142.9	24666.8	23022.4	30940.8	36515.8	31418.4	27059.4	21016.2	24050.8	23206	21769.1	24778.2	30387.9	26702	32037.4	32603.7	29408.4	22277.7	24841	26733.9	21310.1	25897.2	26688.5	29136.4
0.25_115.1117m/z	115.112	0.25365	pos	2-Heptanone	HMDB0003671	Organic oxygen compounds	Organooxygen compounds	Carbonyl compounds	C08380	39.8	0	M+H	C7H14O	-0.024822	281989	268242	243445	272596	262854	264674	279601	278637	274966	194821	289492	293126	300254	299974	289952	309202	298231	295946	262477	307007	157156	292699	296141	289319	293030	293646	292104
11.07_280.2629m/z	280.263	11.0745	pos	Palmitoleoyl Ethanolamide	HMDB0013648	Organic nitrogen compounds	Organonitrogen compounds	Amines		39.8	6.55	M+H-H2O	C18H35NO2	-1.91038	17713	20096.7	21054.5	22463.2	20984.5	17890.5	19607.3	20662.8	13134.8	72185.5	65655	11854.8	9758.81	19933.6	21852.2	9807.23	23437.3	25184	35078.5	16629.8	7761.55	5245.37	18094.4	29710.3	34367	32237.4	43104.5
7.83_367.1584m/z	367.158	7.82547	neg	Dehydroepiandrosterone sulfate	HMDB0001032	Lipids and lipid-like molecules	Steroids and steroid derivatives	Sulfated steroids	C04555	39.8	4.8	M-H	C19H28O5S	-0.235804	84571.3	90818.9	87177.2	84340.1	80942.3	83501.6	84369.6	85824.7	24359.1	104064	41248.4	25700	55642.3	99508.6	18386.1	19063.8	142098	19628.3	75116.4	32227.1	62723.5	93150.8	38716.5	8460.37	11225.4	142728	53870.2
0.24_107.0492m/z	107.049	0.239767	pos	4-Methylcatechol	HMDB0000873	Benzenoids	Phenols	Benzenediols	C06730	39.7	0	M+H-H2O	C7H8O2	0.786885	185562	178047	173866	188596	184330	177636	186129	187612	177549	103736	192952	206487	210552	211698	206740	205544	200141	199714	175501	210469	74641.5	209772	225128	209765	199768	199114	196426
1.27_257.0277m/z	257.028	1.26695	neg	Cyanuric acid	HMDB0041861	Organoheterocyclic compounds	Triazines	1,3,5-triazines	C06554	39.7	0	2M-H	C3H3N3O3	0.200384	770.83	668.924	741.761	725.14	551.89	782.823	511.119	485.63	612.272	451.044	490.749	692.258	325.52	804.877	473.005	425.734	715.479	206.677	1999.63	515.814	443.865	576.47	264.973	507.817	144.232	938.193	489.821
5.55_447.0913m/z	447.091	5.54652	pos	Isoquercitrin	HMDB0037362	Phenylpropanoids and polyketides	Flavonoids	Flavonoid glycosides	C05623	39.7	7.36	M+H-H2O	C21H20O12	-1.92382	10263.6	11077.1	11542.8	10500	10059.1	11141.1	9827.92	11070.8	8101.04	3045.13	10215.9	25000.2	41823.6	3308.74	6748.53	1674.26	3303.4	7389.73	1997.98	1198.61	13958.9	3175.56	3008.31	9042.52	8051.44	9436.15	4477.2
1.14_289.0679m/z	289.068	1.1372	neg	2-Keto-glutaramic acid	HMDB0001552	Organic acids and derivatives	Keto acids and derivatives	Short-chain keto acids and derivatives	C00940	39.6	0	2M-H	C5H7NO4	0.403722	6933.13	5225.85	5257.57	4981.55	7303.56	7207.05	5329.73	5495.44	5482.28	5715.55	4325.74	10397	4951.5	3722.01	4662.77	4756.31	7177.86	5477.99	5607.34	6557.64	6344.07	7906.37	5723.76	4380.12	8773.02	10875.1	6238.12
7.41_152.9958m/z	152.996	7.4132	neg	Glycerol 3-phosphate	HMDB0000126	Lipids and lipid-like molecules	Glycerophospholipids	Glycerophosphates	C00093	39.6	0	M-H2O-H	C3H9O6P	0.0102529	1278.76	1426.25	1394.11	1387.31	1413.75	1390.87	1374.9	1253.89	1531.73	1538.54	1619.86	1351.56	1470.83	1405.56	1534.44	1541.41	1390.5	1475.59	1543.1	1568.1	1504.33	1478.38	1546.81	1528.08	1322.3	1391.73	1434.61
9.70_288.2890m/z	288.289	9.70243	pos	Methyl hexadecanoic acid	HMDB0061859	Lipids and lipid-like molecules	Fatty Acyls	Fatty acid esters	C16995	39.6	4.98	M+NH4	C17H34O2	-2.53165	38098.1	37367.3	37566.6	37606.6	38505.2	37955.2	39225.4	37697.5	27049.2	24101.1	24692.7	25369.5	28489.3	23884.3	27629.6	27348.6	27406.7	26249.8	30909.8	31496.8	30884.2	37975.9	31579.6	28267.4	26060.2	28169.5	36875.4
9.77_392.2927n	437.291	9.76653	neg	Chenodeoxycholic acid	HMDB0000518	Lipids and lipid-like molecules	Steroids and steroid derivatives	Bile acids, alcohols and derivatives	C02528	39.6	0	M+FA-H, 2M-H, M-H	C24H40O4	0.200426	92776.4	103741	106808	97949.3	91435.2	92039.2	98045.3	93371.5	50524.5	126240	112662	220028	211825	29012.2	76184.7	24137.4	52537	183659	103510	94519.3	121126	30685.8	63124.4	34808.2	30093.7	40458.7	34444.1
0.03_251.2012m/z	251.201	0.0254833	neg	Sulcatone	HMDB0035915	Organic oxygen compounds	Organooxygen compounds	Carbonyl compounds	C07287	39.5	0	2M-H	C8H14O	-1.68515	535.271	575.464	416.17	542.824	643.512	576.019	531.038	499.289	557.954	562.29	500.031	520.859	449.018	517.073	600.042	610.087	479.713	419.576	534.933	549.1	726.856	506.981	365.149	616.807	623.864	639.272	566.216
0.72_180.0629n	203.052	0.7226	pos	D-Glucose	HMDB0000122	Organic oxygen compounds	Organooxygen compounds	Carbohydrates and carbohydrate conjugates	C00221	39.5	2.64	M+Na, M+K	C6H12O6	-2.44468	331501	318504	291301	316175	336822	361186	307058	321087	239032	283589	258941	312275	228149	298022	249831	234916	303287	213736	340556	218964	141174	299740	234052	196355	185005	303019	383306
1.33_403.0604m/z	403.06	1.33293	neg	5-hydroxy-2-oxo-4-ureido-2,5-dihydro-1H-imidazole-5-carboxylate	HMDB0059663	Organic acids and derivatives	Carboxylic acids and derivatives	Amino acids, peptides, and analogues	C12248	39.5	0	2M-H	C5H6N4O5	0.0740471	1640.6	1559.64	1217.76	1472	1351.42	1531.44	1410.39	1193.15	1082.98	1433.08	1357.1	985.546	1036.12	1342.44	1666.56	1240.95	1343.64	1127.68	1448.75	1188.54	2636.35	1454.81	1457.44	1478.69	1424.21	1472.36	1294.94
1.57_257.0777m/z	257.078	1.56772	neg	Pyroglutamic acid	HMDB0000267	Organic acids and derivatives	Carboxylic acids and derivatives	Amino acids, peptides, and analogues	C01879	39.5	0	2M-H	C5H7NO3	-0.752476	483.952	483.579	453.693	547.989	568.076	558.504	528.05	552.286	489.927	358.137	382.916	432.481	417.002	246.768	315.04	459.35	418.858	404.349	374.57	314.706	344.61	359.34	400.72	286.447	387.405	732.835	455.943
1.60_355.0882m/z	355.088	1.60143	neg	Gluconolactone	HMDB0000150	Organic oxygen compounds	Organooxygen compounds	Carbohydrates and carbohydrate conjugates	C00198	39.5	0	2M-H	C6H10O6	0.108984	454.685	472.375	317.476	380.749	511.755	513.13	405.643	521.189	262.771	756.778	333.222	284.434	2.965e-09	562.581	2.965e-09	590.341	642.156	303.808	590.151	475.204	738.469	786.641	2.965e-09	2.965e-09	2.965e-09	981.671	2.965e-09
1.72_257.0777m/z	257.078	1.7184	neg	Pyrroline hydroxycarboxylic acid	HMDB0001369	Organic acids and derivatives	Carboxylic acids and derivatives	Amino acids, peptides, and analogues	C04281	39.5	0	2M-H	C5H7NO3	-0.692358	1935.26	1673.57	1677.1	1858.29	1741.03	2006.26	1876.88	1944.99	1602.83	1347.23	1399.81	1162.98	606.628	1603.97	1087.17	1663.57	1190.23	1162.64	1346.24	846.838	1077.75	1118.49	1491.08	1787.14	1080.23	1294.81	1546.48
3.98_195.1129m/z	195.113	3.98402	pos	6-Hydroxypseudooxynicotine	HMDB0240264	Organic oxygen compounds	Organooxygen compounds	Carbonyl compounds	C01297	39.5	0	M+H	C10H14N2O2	0.459712	1940.61	1991.53	1905.4	1930.44	1836.28	2221.39	1784.09	1506.93	1564.83	2085.38	3600.05	2487.72	488.024	1788.22	2.965e-09	1852.2	1728.77	1361.37	1500.44	2185.9	1498.38	3556.86	845.249	368.031	307.432	2714.57	1195.94
4.90_255.0873m/z	255.087	4.895	neg	3-Hydroxy-4,5-dimethyl-2(5H)-furanone	HMDB0031306	Organoheterocyclic compounds	Dihydrofurans	Furanones		39.5	0	2M-H	C6H8O3	-0.251023	72.8946	77.5585	67.1454	65.2304	43.2036	85.4523	145.225	109.416	383.788	43.9313	84.3929	128.981	82.3729	11.4335	2.965e-09	34.2418	150.251	18.7751	95.8885	117.517	431.859	13.392	18.0835	53.6497	44.336	178.066	69.6502
5.37_321.0228m/z	321.023	5.36932	neg	6-Phosphogluconic acid	HMDB0001316	Organic oxygen compounds	Organooxygen compounds	Carbohydrates and carbohydrate conjugates	C00345	39.5	0	M+FA-H	C6H13O10P	-0.187394	624.805	541.806	660.912	691.334	878.362	653.491	580.099	674.012	592.561	761.256	832.821	627.76	761.684	474.371	628.209	713.329	627.001	837.147	468.674	770.266	717.143	723.046	896.925	656.397	741.508	732.277	601.094
6.55_399.0097m/z	399.01	6.55282	neg	D-Erythrose 4-phosphate	HMDB0001321	Organic oxygen compounds	Organooxygen compounds	Carbohydrates and carbohydrate conjugates	C00279	39.5	0	2M-H	C4H9O7P	-0.404294	27113.2	27679.4	26967.7	27622.7	27710.8	26524.4	27171.8	27285.9	27874.8	29161.2	28435.4	28738.4	30512	28414.4	29941.4	29519.8	29300.1	29104.2	28239.7	29648.7	29262	29711.9	29889.8	29564.8	29242.1	27436.1	28198.4
6.55_514.2845m/z	514.285	6.55282	neg	Tauro-b-muricholic acid	HMDB0000932	Lipids and lipid-like molecules	Steroids and steroid derivatives	Bile acids, alcohols and derivatives		39.5	4.55	M-H	C26H45NO7S	0.245315	19628	20392.3	21161.7	19526.3	19244	19615.3	19754	19370.5	4072.74	2307.2	3506.86	4072.97	6381.83	2358.12	8598.61	99.2485	663.233	4180.04	551.066	878.141	999.573	772.56	4287.51	830.452	10749.6	1657.6	1877.07
0.32_101.0599m/z	101.06	0.323083	pos	2-Hydroxy-3-methylbutyric acid	HMDB0000407	Lipids and lipid-like molecules	Fatty Acyls	Fatty acids and conjugates		39.4	0	M+H-H2O	C5H10O3	1.63843	83945.8	83002	79759.3	90692.5	83454.9	76171.5	83330.8	80377.7	88369.1	69871.3	87202	99765	98307.3	99730.7	93969.2	93444.1	88224.9	89358.4	87152.9	96401.3	60588.1	96304.3	103955	100162	90407.1	87594.8	83016.3
0.34_128.0838n	111.081	0.336967	pos	2,3-Heptanedione	HMDB0031476	Organic oxygen compounds	Organooxygen compounds	Carbonyl compounds		39.4	0	M+H-H2O, M+H	C7H12O2	0.510036	155383	135779	145133	188192	176530	154940	154950	150315	139018	146893	146154	179529	185744	215284	201671	185872	169548	163790	143963	151800	164480	184116	211821	216642	191130	173777	160955
0.35_255.2326m/z	255.233	0.350183	neg	1-Pentadecene	HMDB0031082	Hydrocarbons	Unsaturated hydrocarbons	Unsaturated aliphatic hydrocarbons		39.4	0	M+FA-H	C15H30	-1.59857	55497.9	70558.5	70456.6	54356.3	63929	54986.6	54225.3	55285.9	89602.9	80446.2	81069.3	76248.8	68298.7	68610.8	61124.6	61324.9	58851.8	59515.4	88494.6	82930.5	81506.2	67883.8	61253.6	63267.4	62512.5	61132	60687.8
0.69_152.0680m/z	152.068	0.694717	pos	L-Pipecolic acid	HMDB0000716	Organic acids and derivatives	Carboxylic acids and derivatives	Amino acids, peptides, and analogues	C00408	39.4	0	M+Na	C6H11NO2	-1.70414	1652.24	1372.61	1478.11	2087.87	3175.38	2384.05	2070.97	2216.6	2022.58	1591.01	2047.98	2613.58	3131.44	2859.43	1388.43	2357.82	2170.67	1692.95	1674.18	1846.74	2.965e-09	1438.15	2249.53	2468.16	2633.88	2393.35	2397.16
1.12_174.1122m/z	174.112	1.11528	pos	Hexanoylglycine	HMDB0000701	Organic acids and derivatives	Carboxylic acids and derivatives	Amino acids, peptides, and analogues		39.4	0	M+H	C8H15NO3	-1.81864	3259.68	4373.94	2328.46	2028.45	2188.82	3268.03	3346.12	3035.75	3017.09	2874.41	2419.49	2402.58	2876.54	4059.74	4171.94	2581.35	2252.86	2572.66	2669.05	1125.23	2183.33	1150.06	2028.58	3176.02	2441.73	3432.84	3375.25
1.23_257.0777m/z	257.078	1.23438	neg	1-Pyrroline-4-hydroxy-2-carboxylate	HMDB0002234	Organoheterocyclic compounds	Pyrrolines	Unclassified	C04282	39.4	0	2M-H	C5H7NO3	-0.816335	1213.52	1001.84	933.973	1176.73	769.591	1071.05	686.414	784.347	953.98	823.728	623.903	757.631	572.819	583.386	609.033	835.119	1163.56	881.074	969.473	889.26	936.702	795.081	728.517	851.346	828.932	1307.8	916.053
1.40_355.0880m/z	355.088	1.39998	neg	2-Keto-3-deoxy-D-gluconic acid	HMDB0001353	Organic acids and derivatives	Keto acids and derivatives	Medium-chain keto acids and derivatives	C01216	39.4	0	2M-H	C6H10O6	-0.515618	617.629	524.809	364.268	533.545	606.879	556.591	526.855	506.809	314.905	1682.7	280.902	2.965e-09	2.965e-09	1026.86	2.965e-09	853.441	607.724	172.738	714.573	479.682	1263.36	1097.6	2.965e-09	2.965e-09	3.65e-05	1835.3	2.965e-09
1.43_188.9854m/z	188.985	1.43372	neg	Pyrocatechol sulfate	HMDB0059724	Organic acids and derivatives	Organic sulfuric acids and derivatives	Arylsulfates		39.4	8.12	M-H	C6H6O5S	-4.86421	5194.05	5113.31	4613.08	5090.89	5058.45	5426.21	5348.89	5258.02	6888.02	1896.68	6231.64	5500.61	2443.39	1788.69	2258.75	4501.68	3103.89	3300.92	1001.63	6867.59	9065.35	1282.73	2195.72	8054.12	5973.1	2817.02	5059.42
10.49_311.2227m/z	311.223	10.4877	neg	Dihydro-5-pentyl-2(3H)-furanone	HMDB0031531	Organoheterocyclic compounds	Lactones	Gamma butyrolactones		39.4	0	2M-H	C9H16O2	-0.202675	431.09	337.986	258.267	259.476	285.237	511.429	503.134	257.953	1181.3	259.491	768.088	464.681	271.606	559.068	739.56	144.264	967.623	397.144	823.803	232.704	460.715	255.076	1167.85	435.577	917.845	64.1183	1088.03
5.66_223.0971m/z	223.097	5.66037	neg	(2E,4E)-2,4-Hexadienoic acid	HMDB0029581	Lipids and lipid-like molecules	Fatty Acyls	Fatty acids and conjugates		39.4	0	2M-H	C6H8O2	-2.06475	163.631	255.842	137.209	222.472	233.357	188.557	207.327	188.575	666.22	246.825	408.638	262.44	241.808	68.8919	92.5831	132.381	527.848	99.9661	139.933	189.603	42.3857	150.368	84.9672	132.35	406.128	26.3971	205.47
5.83_249.0412m/z	249.041	5.83193	neg	Ciliatine	HMDB0011747	Organic acids and derivatives	Organic phosphonic acids and derivatives	Organic phosphonic acids	C03557	39.4	0	2M-H	C2H8NO3P	0.391963	3055.63	3148.04	2922.78	2997.54	2632.26	2791.59	2806.48	2814.42	519.129	4600.56	1684.71	251.549	2194.85	5582.44	130.185	773.871	3239.29	672.7	2394.13	1290.83	2331.09	3890.04	1287.39	326.935	684.34	4254.51	1389.24
7.12_385.1631m/z	385.163	7.12032	neg	4-(Nitrosoamino)-1-(3-pyridinyl)-1-butanone	HMDB0062376	Organic oxygen compounds	Organooxygen compounds	Carbonyl compounds	C19564	39.4	0	2M-H	C9H11N3O2	0.282709	514.883	476.004	490.259	299.49	380.569	432.441	403.765	457.741	2.965e-09	660.027	149.867	2.965e-09	282.394	542.909	2.965e-09	84.1867	672.214	25.8064	379.887	110.437	246.178	745.955	157.959	57.9902	2.965e-09	1125.58	343.376
0.35_108.0202m/z	108.02	0.350183	neg	1-Methyl-4-nitroimidazole	HMDB0060659	Organoheterocyclic compounds	Azoles	Imidazoles	C16621	39.3	4.87	M-H2O-H	C4H5N3O2	-1.1788	17310.3	17954.4	17159.2	15510.2	18078.8	16878.3	16873	16704.1	20627.2	19292.9	19362	18992.1	17843.5	18678.7	18198.5	18865.5	17901.2	17372.2	20081.9	20481.9	19692.5	17897.2	17123.8	17937.8	18740	18879.9	18741.4
0.35_283.2641m/z	283.264	0.350183	neg	Stearic acid	HMDB0000827	Lipids and lipid-like molecules	Fatty Acyls	Fatty acids and conjugates	C01530	39.3	0	M-H	C18H36O2	-0.52146	49906.6	62702.8	64155.7	50468.5	55862.5	49925.1	49157	50559.7	83026.8	72944.9	73463.1	70952.5	63185.2	61845.5	54289.1	55206.4	54967	52789.4	80504.5	77435.4	74994.1	60860.3	56177	58619	56362.3	52999.7	53701.5
0.51_115.0753m/z	115.075	0.50985	pos	2-Hydroxycaproic acid	HMDB0001624	Lipids and lipid-like molecules	Fatty Acyls	Fatty acids and conjugates		39.3	0	M+H-H2O	C6H12O3	-0.298478	22798.4	20532.6	17530.9	27500.5	25628.2	22152.5	22853.4	21886.7	26380.9	22305	24076.7	28124.2	31582.1	31892.4	24263.4	25884	24836.7	24648.3	22898.4	18649	27301.8	27327.7	24791.9	32416	29964.4	23654.4	24161.1
0.58_105.0337m/z	105.034	0.583383	pos	4-Hydroxybenzaldehyde	HMDB0011718	Organic oxygen compounds	Organooxygen compounds	Carbonyl compounds	C00633	39.3	0	M+H-H2O	C7H6O2	1.47163	988.988	1379.78	1109.77	957.48	1073.67	1638.33	1220.6	1327.7	1459.86	1118.89	1328.5	1231.36	1011.01	1706.83	1887.15	1094.73	1189.94	1915.08	1052.03	1035.33	1349.12	959.472	1076.46	1392.19	1232.5	1000.96	1416.68
1.11_151.0249m/z	151.025	1.10907	neg	Glycolic acid	HMDB0000115	Organic acids and derivatives	Hydroxy acids and derivatives	Alpha hydroxy acids and derivatives	C03547	39.3	0	2M-H	C2H4O3	0.534532	5289.31	4703.61	5116.54	4705.69	4529.08	4475.18	4847.54	4974.25	3029.51	3591.58	3462.3	4009.94	4276.65	4093.32	2574.22	4265.79	3751.21	4033.32	5152.64	10774.7	3832.43	3427.44	2548.63	4141.23	3970.99	2910.81	4269.36
3.85_231.0870m/z	231.087	3.84702	neg	alpha-Ketoisovaleric acid	HMDB0000019	Organic acids and derivatives	Keto acids and derivatives	Short-chain keto acids and derivatives	C00141	39.3	0	2M-H	C5H8O3	-1.83186	360.384	600.718	598.199	602.463	483.947	469.811	556.931	594.15	360.944	475.811	644.214	757.372	522.974	216.031	265.286	335.672	210.238	525.497	159.703	268.638	841.927	328.662	195.502	582.453	407.045	361.552	181.555
5.17_304.0438m/z	304.044	5.1685	neg	Glucosamine 6-phosphate	HMDB0001254	Organic oxygen compounds	Organooxygen compounds	Carbohydrates and carbohydrate conjugates	C00352	39.3	0	M+FA-H	C6H14NO8P	-0.351201	3266.67	3716.6	3649.53	3261.56	3267.57	3364.7	3518.8	3605.04	3076.06	2413.98	3170.86	3150.19	2441.43	4430.75	3302.31	1780.35	3907.14	2774.13	3797.16	2789.73	3077.55	1883.1	2709.96	3033.13	3273.89	3640.02	2473.94
5.24_186.1127m/z	186.113	5.23682	neg	Pantothenol	HMDB0004231	Organic oxygen compounds	Organooxygen compounds	Alcohols and polyols	C05944	39.3	4.31	M-H2O-H	C9H19NO4	-4.18523	5656.49	6291.56	5963.2	5765.52	5606.94	5673.31	5838.41	5966.14	4917.05	5839.82	5658.1	2850.82	3533.08	3482.32	3658.5	2849.56	6204.66	3750.69	6621.19	5834.14	3679.46	3487.76	6716.83	3642.92	3836.98	8628.93	4153.28
5.56_253.0716m/z	253.072	5.55705	neg	5-(3',4'-Dihydroxyphenyl)-gamma-valerolactone	HMDB0029185	Benzenoids	Phenols	Benzenediols		39.3	0	M+FA-H	C11H12O4	-0.872535	3343.58	3028.42	3141.81	3400.39	3330.44	3261.6	3100.5	3391.06	3190.05	3159.74	3363.03	3335.3	3386.1	3540.65	3565.45	3389.11	3530.57	3709.17	3088.11	3286.39	3578	3524.2	3575.77	3485.69	3503.58	3450.98	3442.12
5.68_335.0386m/z	335.039	5.67753	neg	D-Sedoheptulose 7-phosphate	HMDB0001068	Organic oxygen compounds	Organooxygen compounds	Carbohydrates and carbohydrate conjugates	C05382	39.3	0	M+FA-H	C7H15O10P	0.561745	465.926	307.405	298.355	380.071	274.479	383.441	325.896	355.808	333.474	249.683	302.671	395.294	384.535	405.327	388.779	369.587	453.743	371.945	361.627	505.178	443.714	395.904	355.341	448.293	321.988	302.051	424.417
7.89_227.1284m/z	227.128	7.89383	neg	Delta-Hexanolactone	HMDB0000453	Organoheterocyclic compounds	Lactones	Delta valerolactones		39.3	0	2M-H	C6H10O2	-1.92535	1340.82	1431.58	1458.92	1359.67	1370.58	1257.77	1297.95	1251.3	1394.19	1338.11	1247.04	1566.01	1292.13	1140.52	1447.54	1205.89	1173.36	1494.33	1635.58	1468.39	1261.49	1188.51	1549.67	1324.43	1363.83	1070.56	1517.71
9.85_338.9884m/z	338.988	9.85132	neg	D-Glyceraldehyde 3-phosphate	HMDB0001112	Organic oxygen compounds	Organooxygen compounds	Carbohydrates and carbohydrate conjugates	C00118	39.3	0	2M-H	C3H7O6P	-1.1273	4980.84	4670.92	5210.26	4806.02	4660.07	4709.26	4794.62	4566.5	5125.7	5417.19	5377.36	5053.69	4965.98	5201.78	5330.22	4381.77	4916.36	5444.86	5049.11	5682.08	5075.6	5761.29	5049.22	5145.46	5820.85	4769.36	5124.35
0.03_227.1282m/z	227.128	0.0254833	neg	2,3-Hexanedione	HMDB0031491	Organic oxygen compounds	Organooxygen compounds	Carbonyl compounds		39.2	0	2M-H	C6H10O2	-2.93828	1565.9	2162.73	1401.63	1571.52	1973.31	1645.25	1307.23	1360.28	1893.77	1720.53	1415.18	1524.79	1457.27	1695.61	2020.88	1857.63	1259.11	1192.29	1738.66	1828.03	1929.58	1361.73	1375.11	1791.18	1800.38	2134.15	1468.92
0.03_227.2010m/z	227.201	0.0254833	neg	Heptanal	HMDB0031475	Organic oxygen compounds	Organooxygen compounds	Carbonyl compounds	C14390	39.2	0	2M-H	C7H14O	-2.78273	7130.53	7898.54	7822.37	6864.17	7798.62	6938.45	6735.2	6567.41	9215.69	9054.21	9122.16	8860.22	7699.13	8866.87	7703.55	7883.75	7426.06	7369.52	9508	9299.61	9730.67	7848.83	7038.88	7933.6	7997.81	7530.76	7586.72
0.06_113.0598m/z	113.06	0.0593	pos	Ketoleucine	HMDB0000695	Organic acids and derivatives	Keto acids and derivatives	Short-chain keto acids and derivatives	C00233	39.2	0	M+H-H2O	C6H10O3	0.40702	52334.9	42350.7	64974.4	87140.5	75237.8	54223.3	54174.9	51140	43618.3	44422.9	50398.6	81252.2	83813.2	99757.3	87252.6	71194.1	57703.7	56555.5	44791.3	49242.6	61985.8	82556.6	99013.8	93930.3	73969.2	60171.4	54858.1
0.14_128.0465m/z	128.047	0.144967	neg	5-Aminoimidazole	HMDB0003929	Organoheterocyclic compounds	Azoles	Imidazoles	C05239	39.2	0	M+FA-H	C3H5N3	-0.257931	611.99	1011.05	854.738	768.796	724.706	632.418	633.237	580.196	742.793	880.475	976.638	753.715	817.711	802.08	668.4	735.78	573.688	658.891	786.705	1008.1	1018.11	734.167	671.104	793.751	730.575	684.361	770.212
0.25_130.0994n	113.096	0.25365	pos	Heptanoic acid	HMDB0000666	Lipids and lipid-like molecules	Fatty Acyls	Fatty acids and conjugates	C17714	39.2	0	M+H-H2O, M+H	C7H14O2	0.387268	117872	111857	104700	122446	118873	113025	118468	114973	111591	82183.6	118040	129675	131385	140109	130170	134027	126580	128234	111352	128540	71998.9	128625	143242	137318	130577	128482	125546
0.52_127.0752m/z	127.075	0.524583	pos	4-Hydroxycyclohexylcarboxylic acid	HMDB0001988	Organic oxygen compounds	Organooxygen compounds	Alcohols and polyols		39.2	0	M+H-H2O	C7H12O3	-0.736919	15945.7	15964	14241.1	21218.3	18207.8	15019.3	16419	15571	20173.9	17770.1	16694	20606.9	22596.6	24212	17585	19297.7	17039.6	17689.7	19034.9	14577.5	19240.3	18993.4	20231	22826.9	21379.7	17595.8	16450.9
0.67_425.0168m/z	425.017	0.671333	neg	6-Thioxanthine 5'-monophosphate	HMDB0060418	Organoheterocyclic compounds	Diazines	Pyrimidines and pyrimidine derivatives	C16618	39.2	6.3	M+FA-H	C10H13N4O8PS	-1.62148	155364	154820	159422	174615	164295	155821	166830	166829	120391	155409	169908	86174	82551.7	97570.1	99066.7	92096.7	163698	126616	213801	92845.4	75461.2	146259	146757	98157.6	127892	134008	133137
1.11_225.0621m/z	225.062	1.10907	neg	D-Galactose	HMDB0000143	Organic oxygen compounds	Organooxygen compounds	Carbohydrates and carbohydrate conjugates	C00984	39.2	0	M+FA-H	C6H12O6	2.75151	7313.58	7638.89	7271.88	7311.94	6815.19	6688.82	6361.7	6638.56	5988.08	5729.25	5487.31	8544.29	7635.01	3079.38	4218.65	4636.43	6589.63	4253.82	9902.15	9751.3	8143.63	5503.35	3533.91	4799.87	5322.8	5061.45	6171.15
1.11_351.0565m/z	351.056	1.10907	neg	Ascorbic acid	HMDB0000044	Organoheterocyclic compounds	Dihydrofurans	Furanones	C01041	39.2	0	2M-H	C6H8O6	-1.26717	4171.48	3885.26	4799.77	5022.24	4594.8	4313.61	4519.22	4180.12	4274.39	5980.59	2397.74	2875.61	2840.34	4050.41	1972.16	2893.21	4019.24	2914.57	4167.84	2519.72	3605.49	4651.85	3935.59	2253.31	3503.74	9021.62	3906.93
10.11_338.9884m/z	338.988	10.1093	neg	Dihydroxyacetone phosphate	HMDB0001473	Organic oxygen compounds	Organooxygen compounds	Carbohydrates and carbohydrate conjugates	C00111	39.2	0	2M-H	C3H7O6P	-1.07185	7593.52	7094.42	7442.82	7286.41	6881.59	7280.27	7537.61	7325.33	7423.41	8065	8126.91	8274.16	7795.55	7244.59	8766.22	7188.48	7766.09	7625.81	8554.35	7833.21	8286.4	8617.24	7892.32	8459.94	7210.05	7344.06	8047.49
12.72_271.2278m/z	271.228	12.7173	neg	Pentadecanal	HMDB0031078	Lipids and lipid-like molecules	Fatty Acyls	Fatty aldehydes	C01948	39.2	0	M+FA-H	C15H30O	-0.208498	6580.4	7155.4	6848.64	6862.46	6396.52	6103.68	6074.19	7339	4613.05	6462.07	6090.58	4812.12	5349.08	6747.08	4602.44	4812.55	5679.44	4968.48	7907.1	4623.74	3978.83	6876.25	4760.71	4176.52	5980.55	4042.32	5446.29
4.48_241.0326m/z	241.033	4.48337	neg	L-Cysteine	HMDB0000574	Organic acids and derivatives	Carboxylic acids and derivatives	Amino acids, peptides, and analogues	C00097	39.2	0	2M-H	C3H7NO2S	1.45431	2559.38	2762.79	2573.17	2550.62	2818.2	2479.74	2736.81	2598.15	2044.42	2271.63	2074.19	1868.5	1957.8	2219.38	1633.67	1881.49	2111.35	2560.66	2785.6	1563.66	1852.7	2871.13	2221.27	1676.72	1762.83	2323.59	2252.3
5.70_191.1063m/z	191.106	5.69777	pos	Prenyl benzoate	HMDB0032488	Benzenoids	Benzene and substituted derivatives	Benzoic acids and derivatives	C03885	39.2	0	M+H	C12H14O2	-1.97928	3054.71	3561.83	3567.47	3185.14	3403.43	3343.59	2959.08	3010.01	4651.5	4003.57	3592.93	3921.49	3848.1	3751.22	3540.89	3398.66	3277.23	3081.98	3746.87	3775.87	3752.17	3531.13	3403.63	3608.66	3345.78	3467.69	3136.75
5.75_172.1692m/z	172.169	5.74783	pos	Eucalyptol	HMDB0004472	Organoheterocyclic compounds	Oxanes	Unclassified	C09844	39.2	0	M+NH4	C10H18O	-2.50548	694.937	751.054	696.517	694.538	614.73	620.033	749.104	683.371	1025.6	855.662	685.047	887.797	948.371	846.11	774.977	825.009	768.661	761.678	733.902	827.837	789.452	806.353	861.871	778.443	752.504	771.411	826.97
6.14_514.2845m/z	514.285	6.14032	neg	Taurohyocholate	HMDB0011637	Lipids and lipid-like molecules	Steroids and steroid derivatives	Bile acids, alcohols and derivatives	C15516	39.2	9.11	M-H	C26H45NO7S	0.210083	2561.17	2972.98	2549.4	2691.78	2633.88	2678.74	2488.01	2675.22	298.457	1099.52	3038.39	3266.12	5985.96	170.84	4653.88	55.7233	86.874	4467.14	631.041	934.461	615.21	710.246	4700.68	1159.39	6549.24	1117.14	1311.73
6.36_195.0672m/z	195.067	6.36382	neg	Homoveratric acid	HMDB0000434	Benzenoids	Benzene and substituted derivatives	Methoxybenzenes		39.2	4.56	M-H	C10H12O4	4.63889	11041.5	11285.8	11582.2	10823.8	11173.4	10816.1	11256.3	10966.9	9314.73	14618.3	10002.3	9015.84	9461.77	12182.2	9308.31	9240.56	11805.3	8924.53	9953.59	10523.2	12183.6	12259.9	10627.2	9427.99	9998.17	10580.9	10559.4
7.76_463.2343m/z	463.234	7.75742	neg	Melatonin	HMDB0001389	Organoheterocyclic compounds	Indoles and derivatives	Indoles	C01598	39.2	0	2M-H	C13H16N2O2	-1.68543	498.687	410.48	575.079	505.022	416.441	387.656	347.674	384.573	42.3789	165.568	41.2764	47.4133	101.763	943.002	2.965e-09	44.4625	745.915	2.965e-09	558.829	54.1412	269.14	490.083	78.1651	2.965e-09	2.965e-09	1906.05	162.175
0.31_128.0316m/z	128.032	0.3092	pos	L-Serine	HMDB0000187	Organic acids and derivatives	Carboxylic acids and derivatives	Amino acids, peptides, and analogues	C00065	39.1	0	M+Na	C3H7NO3	-2.08881	191274	161251	136737	161519	169099	172321	197060	185373	161797	29952.2	159563	177513	167146	181551	178170	186777	216184	201357	137175	188390	16425.4	178039	199811	205195	179948	198514	201369
0.31_205.1946m/z	205.195	0.3092	pos	Farnesol	HMDB0004305	Lipids and lipid-like molecules	Prenol lipids	Sesquiterpenoids	C06081	39.1	0	M+H-H2O	C15H26O	-2.20022	224511	202375	183395	209454	205016	218404	215532	222355	195818	79601.5	220300	233155	229106	232758	225750	236098	235380	243121	187579	251012	67560.8	231826	253813	237936	227409	228964	242809
0.40_235.1699m/z	235.17	0.4015	neg	2-Methyl-2-phenyl-undecane	HMDB0013820	Benzenoids	Benzene and substituted derivatives	Phenylpropanes		39.1	0	M+FA-H	C14H22	-2.593	45940	45250.1	42807.1	42717.7	44204.6	40422.1	43075.2	43098.8	49475.1	45568.8	44265.4	48341.3	42247.7	49463.6	42152	49088.7	42648.7	47282.6	43376.3	53202	50595.1	45574.6	42499.5	44249.9	46779.8	45960.9	48795.5
0.67_353.0263m/z	353.026	0.6667	pos	Inosine 2',3'-cyclic phosphate	HMDB0011680	Organoheterocyclic compounds	Tetrapyrroles and derivatives	Porphyrins	C05768	39.1	1.62	M+Na	C10H11N4O7P	1.58673	129707	86558.7	97699.4	116228	88852.6	94046.2	115885	90663.1	38032.7	74824.9	65481.6	48991.3	35853.3	60017.4	62771.4	71232.5	55745.3	72774.8	113681	42655.2	280151	87288.5	106032	59837.9	62298.1	84057.8	59978.9
1.09_127.0389m/z	127.039	1.08733	pos	Maltol	HMDB0030776	Organoheterocyclic compounds	Pyrans	Pyranones and derivatives	C11918	39.1	0	M+H	C6H6O3	-0.76146	28558.5	23266.3	28550.5	26723.9	24422.7	27687.3	30989.6	26958	20870.9	23252.5	24304.5	25954.8	31666.4	25983.6	27562	29664.1	29961.3	29657.5	24010.4	27465.1	29310.2	26548.1	27875	27293.6	27184.1	28920.5	29364.6
1.60_333.0803m/z	333.08	1.60143	neg	8-Hydroxyguanine	HMDB0002032	Organoheterocyclic compounds	Imidazopyrimidines	Purines and purine derivatives	C20155	39.1	0	2M-H	C5H5N5O2	-3.21537	334.776	314.364	297.963	271.355	333.849	339.455	320.589	256.97	254.996	661.482	148.004	136.283	81.0024	496.855	2.965e-09	548.061	432.3	207.354	252.826	443.135	390.193	498.063	2.965e-09	2.965e-09	2.965e-09	656.776	2.965e-09
10.38_350.9887m/z	350.989	10.3843	neg	Sedoheptulose 1,7-bisphosphate	HMDB0060274	Organic oxygen compounds	Organooxygen compounds	Carbohydrates and carbohydrate conjugates	C00447	39.1	0	M-H2O-H	C7H16O13P2	-0.315266	2052.13	2596.45	2434.59	2283.19	2179.18	2256.07	2484.41	2183.79	2324.43	2639.6	2553.39	2394.04	2699.31	2412.36	2418.6	2380.7	2438.22	3180.52	2552.65	2540.33	2810.46	2466.96	3268.54	2237.24	2621.32	2430.87	2261.34
10.71_392.2928n	437.291	10.7113	neg	Deoxycholic acid	HMDB0000626	Lipids and lipid-like molecules	Steroids and steroid derivatives	Bile acids, alcohols and derivatives	C04483	39.1	0	M-H, 2M-H, M+FA-H	C24H40O4	0.400975	23408.2	23445.4	27058.9	23878.1	22672.7	24019	25395.3	24247.9	13130.8	19799.2	24487.5	89445.7	54245.1	1340.11	14648.9	838.043	5430.21	26430	13136.4	34778.8	26001.2	6267.94	4706.84	7295.1	7849.02	5350.36	5416.19
13.88_113.1073m/z	113.107	13.8798	pos	N-Acetylputrescine	HMDB0002064	Organic acids and derivatives	Carboximidic acids and derivatives	Carboximidic acids	C02714	39.1	0	M+H-H2O	C6H14N2O	0.140086	32006.1	29643.3	27190.1	27262.3	27696.2	29742.6	34155.3	32379	34106.2	31058.1	28930	29553.5	30245	30595.1	32099.3	32362.2	33779.9	34430.1	32780.8	35029.2	30070	32191.2	32054.5	30471.9	33613.3	32228.1	34031.3
2.90_279.1085m/z	279.109	2.90073	neg	Pi-Methylimidazoleacetic acid	HMDB0004988	Organoheterocyclic compounds	Azoles	Imidazoles		39.1	3.3	2M-H	C6H8N2O2	-4.81194	3761.31	3209.95	3268.51	3171.15	3269.82	3481.6	3469.34	3497.98	1044.45	2945.25	1445.99	2288.1	666.84	3459.51	2.965e-09	6159.19	2987	1944.11	7901.2	7331.36	10509.5	2584.97	808.212	118.531	2.965e-09	5297.22	198.673
4.64_206.0664m/z	206.066	4.64228	pos	cis-2-Methylaconitate	HMDB0006357	Organic acids and derivatives	Carboxylic acids and derivatives	Tricarboxylic acids and derivatives	C04225	39.1	0	M+NH4	C7H8O6	2.41295	2795.93	2501.6	2474.28	2461.74	2499.38	2466.61	3055.55	2685.99	3022.58	2937.87	2730.16	3002.93	2800.38	2790.74	3022.35	3319.35	2977.95	3129.15	2834.34	3359.64	2744.01	2941.6	3117.27	2971.57	2900.71	3042.09	3251.94
5.48_211.1436m/z	211.144	5.48067	pos	(R)-N-Methylsalsolinol	HMDB0003626	Organoheterocyclic compounds	Tetrahydroisoquinolines	Unclassified		39.1	0	M+NH4	C11H15NO2	-2.51202	1518.74	1810.24	1704.08	1743.61	1849.18	1799.58	1806.83	1638.99	1704.42	1468.7	1414.45	1734.87	1335.27	1690.66	651.223	1764.91	1740.78	1829.48	1730.61	2744.99	2525.46	2569.73	1487.63	1329.66	955.298	2119.06	1222.26
5.55_120.0808m/z	120.081	5.54652	pos	Tyramine	HMDB0000306	Benzenoids	Benzene and substituted derivatives	Phenethylamines	C00483	39.1	0	M+H-H2O	C8H11NO	0.000453675	1628.19	1650.02	1792.74	1786.07	1733.95	1721.91	1687.09	1777.19	1229.37	1939.55	1527.73	1002.85	1311.5	2149.1	946.86	1444.7	1897.72	1249.7	1329.06	1608.86	2627.21	2117.94	1241.21	1031.63	1041.2	3994.6	1016.75
5.55_124.1120m/z	124.112	5.54652	pos	m-Xylene	HMDB0059810	Benzenoids	Benzene and substituted derivatives	Xylenes	C07208	39.1	0	M+NH4	C8H10	-0.282495	73.8613	59.565	57.6155	108.059	104.777	70.3763	105.417	91.6844	135.037	259.726	206.555	149.129	82.0949	72.4347	168.774	199.067	107.063	92.5363	168.277	115.721	113.125	82.0325	124.311	149.437	118.117	104.381	147.071
5.83_373.1405m/z	373.141	5.83193	neg	Phenylalanyl-Tyrosine	HMDB0029007	Organic acids and derivatives	Carboxylic acids and derivatives	Amino acids, peptides, and analogues		39.1	0	M+FA-H	C18H20N2O4	-0.00372657	305.563	315.581	532.987	395.184	339.912	315.135	371.074	472.559	463.915	590.937	1380.98	935.172	438.323	875.917	61.8313	88.1463	560.548	34.7187	208.961	249.26	179.763	24.991	69.0746	254.689	167.264	67.319	24.5654
6.05_238.0718m/z	238.072	6.0543	neg	3-Carbamoyl-2-phenylpropionaldehyde	HMDB0060366	Benzenoids	Benzene and substituted derivatives	Phenylacetaldehydes	C16587	39.1	0	M+FA-H	C10H11NO3	-1.40588	114.547	133.944	102.305	147.304	113.703	128.381	108.437	89.4852	186.63	141.891	73.9483	2.965e-09	12.9869	12.973	2.965e-09	11.6081	128.977	2.965e-09	49.278	84.8658	1144.75	2.965e-09	14.3577	2.965e-09	100.517	2.965e-09	25.6532
6.45_227.1284m/z	227.128	6.44975	neg	3,4-Hexanedione	HMDB0031492	Organic oxygen compounds	Organooxygen compounds	Carbonyl compounds		39.1	0	2M-H	C6H10O2	-1.95241	558.259	499.368	554.541	583.149	514.158	547.994	552.902	505.477	709.421	499.721	522.651	549.376	535.807	427.547	509.483	506.408	521.064	522.264	540.504	491.633	562.766	597.494	539.364	488.05	611.506	491.321	577.915
6.65_172.1692m/z	172.169	6.65103	pos	beta-Geraniol	HMDB0035155	Lipids and lipid-like molecules	Prenol lipids	Monoterpenoids	C01500	39.1	0	M+NH4	C10H18O	-2.61694	1164.41	1327.05	1143.91	1257.04	1171.34	1034.26	1128.38	1185.78	1485.56	1300.94	1241.14	1378.77	1292.78	1304.03	1537.82	1287.72	1187.89	1293.72	1358.11	1536.76	1316.61	1361.28	1374.09	1280.46	1322.57	1275.58	1150.47
6.79_233.0775m/z	233.077	6.79352	neg	L-2-Amino-3-oxobutanoic acid	HMDB0006454	Organic acids and derivatives	Carboxylic acids and derivatives	Amino acids, peptides, and analogues	C03508	39.1	0	2M-H	C4H7NO3	-1.79862	9994.23	9047.76	9656.34	9894.57	9687.81	10104.5	10132.7	10309.8	8384.48	8852.18	9169.54	8057.36	8393.79	7873.33	8992.44	9050.89	9023.4	9278.77	9486.77	7754.48	14322.9	9747.2	9101.52	9265.45	8893.87	9787.82	8958.88
7.74_223.0961m/z	223.096	7.73562	pos	Monoisobutyl phthalic acid	HMDB0002056	Benzenoids	Benzene and substituted derivatives	Benzoic acids and derivatives		39.1	0	M+H	C12H14O4	-1.8652	2038.42	2142.15	2057.22	1987.21	1766.66	1794.04	2394.08	1870.03	2588.87	2031.44	2357.39	2075.09	2379.7	2231.39	2256.7	2274.34	2348.2	1965.84	2382.77	2677.1	2465.11	2316.59	2450.32	2306.03	2128.45	2219.81	2355.12
0.34_149.0446m/z	149.045	0.336967	pos	L-2-Hydroxyglutaric acid	HMDB0000694	Organic acids and derivatives	Hydroxy acids and derivatives	Short-chain hydroxy acids and derivatives	C03196	39	0	M+H	C5H8O5	1.27311	50149.7	38635.6	33968	41655.3	47305.7	49942.1	49349.7	50780.8	37458.8	19243.1	42616.6	44497.8	46110.9	49412.6	50843.7	54873.3	56718	55351.8	37734.5	47480.4	13293.3	46289.4	53820.9	50590.8	53953.3	53562.4	55206.2
0.68_211.0357n	229.068	0.6807	pos	Phosphocreatine	HMDB0001511	Organic acids and derivatives	Carboxylic acids and derivatives	Amino acids, peptides, and analogues	C02305	39	0	M+H-H2O, M+NH4	C4H10N3O5P	-0.570194	6314.7	16137.6	11232.9	11580.5	8574.1	6470.33	6642.26	7173.95	16262.7	18261.2	14789.5	11150.1	9065.64	10346.9	9345.85	6774.84	5024.94	5856.91	17178.8	9372.4	77207.6	14316.1	8650.1	9059.6	8064.97	5788.25	6029.51
1.11_347.0398m/z	347.04	1.10907	neg	Inosinic acid	HMDB0000175	Nucleosides, nucleotides, and analogues	Purine nucleotides	Purine ribonucleotides	C00130	39	0	M-H	C10H13N4O8P	-0.176418	1142.36	1593.94	937.861	1279.97	1420.26	1462.18	1487.34	711.818	677.139	1906.59	1269.41	686.205	819.994	166.507	280.939	1030.74	2030.99	966.797	758.492	2825.34	3291.53	1164.11	2.965e-09	1150.83	1289.43	1354.23	1170.09
1.46_120.0655m/z	120.066	1.46032	pos	2-Ketobutyric acid	HMDB0000005	Organic acids and derivatives	Keto acids and derivatives	Short-chain keto acids and derivatives	C00109	39	0	M+NH4	C4H6O3	0.113921	949.574	1822.12	1662.81	1324.76	1288.76	1067.63	758.044	1026.5	2868.02	2022.31	1754.61	553.852	961.125	983.473	565.305	841.133	713.336	1136.23	1729.86	1281.04	1054.23	920.69	1019.76	957.723	1019.77	305.752	825.086
10.56_167.0699m/z	167.07	10.5582	pos	Phosphorylcholine	HMDB0001565	Organic nitrogen compounds	Organonitrogen compounds	Quaternary ammonium salts	C00588	39	0	M+H-H2O	C5H15NO4P+	-3.44148	13222.3	12289.7	12873.3	12563.9	13152	12171.1	12322.8	11861.8	14748.2	13444.6	14607.6	14372.2	13901.9	14392.1	16596.3	15037.7	13845.1	14086.8	12866.3	15221	14668.8	13848.6	13788.8	13917.8	13478	12615.8	14479.5
11.11_198.0168m/z	198.017	11.1052	pos	O-Phospho-4-hydroxy-L-threonine	HMDB0006802	Organic acids and derivatives	Carboxylic acids and derivatives	Amino acids, peptides, and analogues	C06055	39	0	M+H-H2O	C4H10NO7P	2.77125	31372.2	28435.2	30421.9	30523.4	31142.7	30529.8	32846.4	31977.2	32435.8	29457.1	31152.8	32846.9	33992.5	34406.5	36791.7	33095.9	33418.1	33165	29791.9	37768.3	33912.2	34803.5	36526.8	34078.8	33775.2	32515.4	33755.9
12.16_271.2279m/z	271.228	12.1596	neg	2-Pentadecanone	HMDB0031081	Organic oxygen compounds	Organooxygen compounds	Carbonyl compounds		39	0	M+FA-H	C15H30O	0.148671	601.877	422.197	493.179	512.031	346.915	464.537	589.413	414.029	473.107	588.348	675.35	551.529	178.829	577.387	554.501	378.691	756.146	518.407	819.169	589.967	656.696	414.702	668.293	631.395	740.376	603.446	557.068
13.68_102.1279m/z	102.128	13.6805	pos	Cyclohexane	HMDB0029597	Hydrocarbons	Saturated hydrocarbons	Cycloalkanes	C11249	39	0	M+NH4	C6H12	1.72308	1141.36	628.456	882.523	877.316	826.126	895.586	846.054	1022.08	692.889	651.456	993.477	941.504	930.832	913.091	923.236	884.272	997.654	1054.81	804.021	790.129	843.926	824.92	1040.47	1063.33	928.379	871.197	1074.37
15.36_118.0144m/z	118.014	15.3633	neg	Bovinocidin	HMDB0034259	Organic 1,3-dipolar compounds	Allyl-type 1,3-dipolar organic compounds	Organic nitro compounds	C05669	39	0	M-H	C3H5NO4	-1.86602	5262.13	4821.63	4759.85	5019.67	5032.28	4832.13	4938.49	4901.82	5191.32	5052.2	5318.98	5158.27	5566.06	5359.89	5276.87	5111.81	5376.75	5448.4	5196.19	5314.4	5149.42	5260.45	5156.51	5536.27	5186.91	5213.83	5266.68
2.13_301.0564m/z	301.056	2.12753	neg	Pyrogallol-2-O-glucuronide	HMDB0060017	Organic oxygen compounds	Organooxygen compounds	Carbohydrates and carbohydrate conjugates		39	0	M-H	C12H14O9	-0.38638	1335.87	1054.77	1174.36	1101.79	1124.65	1149.29	1149.31	1122.13	280.774	279.209	118.87	804.147	213.661	24.8571	2.965e-09	22.3985	92.3164	403.652	67.3004	59.4264	1214.32	66.9659	564.35	24.0198	269.537	500.127	2.965e-09
2.18_418.9557m/z	418.956	2.1781	neg	Inositol 1,3,4-trisphosphate	HMDB0001143	Organic oxygen compounds	Organooxygen compounds	Alcohols and polyols	C01243	39	0	M-H	C6H15O15P3	1.44666	866.869	953.814	1126.5	1096.35	1065.88	953.092	1016.44	873.689	502.306	922.074	1060.58	869.424	1041.35	1218.39	841.692	1035.41	796.292	1180.7	738.983	824.105	544.332	919.522	679.954	678.69	657.886	501.177	640.815
3.64_157.0493m/z	157.049	3.64462	pos	Shikimic acid	HMDB0003070	Organic oxygen compounds	Organooxygen compounds	Alcohols and polyols	C00493	39	0	M+H-H2O	C7H10O5	-1.50413	327.831	469.769	257.2	217.626	238.306	306.539	220.697	249.992	346.47	424.079	331.357	257.682	342.422	187.247	470.357	383.536	236.892	341.224	237.017	358.198	306.645	282.134	207.033	218.122	333.669	367.293	202.701
4.09_144.0805m/z	144.081	4.09382	pos	Tryptophanol	HMDB0003447	Organoheterocyclic compounds	Indoles and derivatives	Indoles	C00955	39	0	M+H-H2O	C10H11NO	-1.64956	32853.8	31796.9	32994.7	32560.5	34409.9	33755	32386.3	33504	31382.8	28118.7	32097.3	24809.7	33523.6	25599.1	29803.1	33266	25677.6	46586.2	21876.4	22959.3	24164.9	23405.8	40964.5	33866.9	35297.1	25039.5	32981.5
4.60_260.0564m/z	260.056	4.60395	neg	N-[4'-hydroxy-(E)-cinnamoyl]-L-aspartic acid	HMDB0029234	Organic acids and derivatives	Carboxylic acids and derivatives	Amino acids, peptides, and analogues		39	0	M-H2O-H	C13H13NO6	-0.242758	45.0324	31.4832	24.9891	44.8371	53.1503	26.4596	51.53	46.407	18.0095	139.988	2.965e-09	2.965e-09	2.965e-09	462.556	2.965e-09	2.965e-09	2.965e-09	11.1693	2.965e-09	2.965e-09	2.965e-09	2.965e-09	2.965e-09	2.965e-09	2.965e-09	212.404	2.965e-09
4.77_265.1541m/z	265.154	4.77335	pos	Subaphylline	HMDB0033463	Phenylpropanoids and polyketides	Cinnamic acids and derivatives	Hydroxycinnamic acids and derivatives	C10497	39	0	M+H	C14H20N2O3	-2.01737	294.266	537.136	398.84	507.106	532.906	511.514	542.46	463.367	162.438	576.01	468.119	88.3075	75.5705	893.972	275.597	564.608	249.539	380.05	47.1813	2.965e-09	2.965e-09	544.609	512.793	293.842	414.84	662.659	281.383
4.81_349.0878m/z	349.088	4.81078	neg	N-Acetyl-L-aspartic acid	HMDB0000812	Organic acids and derivatives	Carboxylic acids and derivatives	Amino acids, peptides, and analogues	C01042	39	0	2M-H	C6H9NO5	-3.05797	1424.55	1805.95	1770.14	1360.82	1467.4	1721.97	1693.75	1944.25	745.014	1734.34	1157.14	206.392	1171.65	1452.34	952.243	702.375	665.716	1893	2096.81	846.305	1226.16	2411.53	1154.78	732.318	957.089	1375.12	1312.66
4.81_451.1094m/z	451.109	4.81078	neg	3-Nitrotyrosine	HMDB0001904	Organic acids and derivatives	Carboxylic acids and derivatives	Amino acids, peptides, and analogues		39	0	2M-H	C9H10N2O5	-2.8125	1693.37	3252.46	2826.02	2761.12	2418.52	2300.91	1624.46	1423.75	2654.67	2308.55	2347.13	830.98	1346.89	1993.38	964.858	1243.3	1313.72	1852.21	4386.81	1592.92	1509.53	3355.42	2417.43	1026.16	1053.89	1580.92	1637.33
5.05_308.0987m/z	308.099	5.04852	neg	N-Acetylneuraminic acid	HMDB0000230	Organic oxygen compounds	Organooxygen compounds	Carbohydrates and carbohydrate conjugates	C19910	39	0	M-H	C11H19NO9	-0.105767	1636.16	1442.45	1670.91	1561.45	1545.67	1530.43	1491.33	1735.44	1672.85	1544.78	1413.68	1647.84	1770.43	1544.27	1711.88	1587.3	1653.7	1642.62	1683.5	1691.93	1989.3	1928.7	1975.51	1817.63	1772.73	1474.33	1880.68
5.13_171.0065m/z	171.006	5.1345	neg	Beta-Glycerophosphoric acid	HMDB0002520	Lipids and lipid-like molecules	Glycerophospholipids	Glycerophosphates	C02979	39	0	M-H	C3H9O6P	0.319117	577.973	545.729	594.886	628.214	607.163	597.798	634.284	534.791	558.627	561.318	593.254	591.856	566.11	573.119	658.448	589.405	633.691	541.971	542.292	516.174	606.867	691.873	663.635	695.768	557.454	655.614	635.23
5.71_327.0875m/z	327.087	5.71167	neg	cis-p-Coumaric acid	HMDB0030677	Phenylpropanoids and polyketides	Cinnamic acids and derivatives	Hydroxycinnamic acids and derivatives	C06738	39	0	2M-H	C9H8O3	0.197963	1541.91	1622.5	1780.67	1670.79	1390.67	1516.92	1682.74	1624.24	1316.09	261.346	521.569	1001.4	468.528	1306	1643.41	759.996	1007.85	1246.6	1357.42	218.896	1139.76	1100.81	525.562	1066.34	2495.57	1100.88	1435.76
6.00_209.0786m/z	209.079	6.00277	neg	D-Serine	HMDB0003406	Organic acids and derivatives	Carboxylic acids and derivatives	Amino acids, peptides, and analogues	C00740	39	0	2M-H	C3H7NO3	3.26636	493.026	426.283	546.59	508.758	498.019	456.039	455.504	474.029	537.24	376.714	430.461	551.667	439.52	379.674	524.145	431.303	551.675	556.528	444.132	553.638	420.451	341	754.051	457.11	485.537	349.603	600.378
0.25_145.1220m/z	145.122	0.25365	pos	Caprylic acid	HMDB0000482	Lipids and lipid-like molecules	Fatty Acyls	Fatty acids and conjugates	C06423	38.9	0	M+H	C8H16O2	-2.16622	89982.8	83290.3	73125.5	78887.5	79091	83149	90011.3	88003.8	83136.6	56940.5	86456.9	90177.7	87350.3	89964.3	89615.5	95319.8	94984.5	94461.1	79263.3	95042.4	44316.3	84981.6	95394.1	91675	92166.7	96232.6	92258.3
0.28_143.1428m/z	143.143	0.281433	pos	2-Nonanone	HMDB0031266	Organic oxygen compounds	Organooxygen compounds	Carbonyl compounds		38.9	0	M+H	C9H18O	-1.99586	67379.8	67616	59332	65571.2	66359.1	62421.8	66798.2	66165	68439.5	51686.7	70670.5	72035.1	71742.4	73245.2	74452.6	76106	73085.3	73187.9	65814.3	78056.3	42328.2	73317.4	76911.3	71951.9	71220.9	72990.9	72187.3
0.54_159.0648m/z	159.065	0.539117	pos	3-Isopropylmalate	HMDB0012156	Lipids and lipid-like molecules	Fatty Acyls	Fatty acids and conjugates	C04411	38.9	0	M+H-H2O	C7H12O5	-2.21678	358885	362744	299387	352106	331670	364487	355192	342704	372749	293994	373918	390779	376760	388853	369283	395295	401726	398173	352710	389469	277242	377481	378095	392967	392398	386317	389253
0.61_143.0105m/z	143.011	0.61115	pos	2-Hydroxybutyric acid	HMDB0000008	Organic acids and derivatives	Hydroxy acids and derivatives	Alpha hydroxy acids and derivatives	C05984	38.9	0	M+K	C4H8O3	0.326146	4160.35	4645.45	6621.45	3727.38	4899.31	5857.71	4403.19	5337.82	4794.09	5173.64	4940.42	5616.92	5557.47	5065.29	8189.19	3751.84	5413.66	5148.79	3660.17	8257.63	4435.47	5169.06	5213.58	5314.12	4854.89	4913.16	6328.02
0.64_132.0899n	133.097	0.638917	pos	Ornithine	HMDB0000214	Organic acids and derivatives	Carboxylic acids and derivatives	Amino acids, peptides, and analogues	C00077	38.9	0	M+H-H2O, M+H	C5H12N2O2	0.242642	26253.8	24351.8	22614.6	24169.7	25079.2	23221.5	24786.4	25697.7	30578.4	22137.6	27650.5	33902.2	28347.5	27315.5	21619.3	21285.7	29063.3	32993.2	15460.9	21967.6	39767.7	22985.5	31713.5	32384	33827.4	23041.5	25465.7
0.69_165.0883m/z	165.088	0.694717	pos	2-ene-Valproic acid	HMDB0013902	Lipids and lipid-like molecules	Fatty Acyls	Fatty acids and conjugates	C16653	38.9	0	M+Na	C8H14O2	-1.80141	3018.42	2426.1	2175.62	2961.97	3222.63	2955.14	2676.19	3507.77	3766.98	4157.52	2841.73	3597.88	4846.89	4319.4	3798.47	4199.34	4115.27	3709.3	3037.98	2439.4	1072.43	3736.04	3994.8	4300.91	2552.86	2782.02	3785.95
1.15_342.1194m/z	342.119	1.15277	neg	Phenethylamine glucuronide	HMDB0010323	Organic oxygen compounds	Organooxygen compounds	Carbohydrates and carbohydrate conjugates	C03033	38.9	0	M+FA-H	C14H19NO6	-0.123325	9523.69	8839.46	8347.32	8544.14	10638.6	10252.1	8455.58	8396.48	11198.8	10665.9	11404.7	11122.1	8297.97	6344.3	8701.07	7882.5	7815.63	11901.9	3609.44	5167.47	1194.24	8029.32	5348.65	6099.67	4740.32	7925.46	6223.44
1.20_143.0336m/z	143.034	1.1986	pos	3-Oxoadipic acid	HMDB0000398	Organic acids and derivatives	Keto acids and derivatives	Medium-chain keto acids and derivatives	C00846	38.9	0	M+H-H2O	C6H8O5	-1.51291	90786.5	56475.3	82078	78431.2	73701.8	87683.9	95517.6	84184.1	43562.5	53021.4	61945.7	66346.6	87817.2	64714.7	74036	88283.7	93874.9	89863.8	53024.6	56229.5	80556.4	77400	69823.9	78470.5	81799.1	87267.1	90789.1
1.72_323.0983m/z	323.098	1.7184	neg	D-Maltose	HMDB0000163	Organic oxygen compounds	Organooxygen compounds	Carbohydrates and carbohydrate conjugates	C00208	38.9	0	M-H2O-H	C12H22O11	-0.312699	417.201	399.166	350.528	448.078	394.259	477.287	466.833	484.429	292.641	376.749	33.2488	242.724	319.53	336.183	2.965e-09	332.523	306.509	20.1331	308.964	157.033	66.2502	694.036	306.971	2.965e-09	2.965e-09	3220.6	136.99
10.56_319.1915m/z	319.191	10.5567	neg	Nandrolone	HMDB0002725	Lipids and lipid-like molecules	Steroids and steroid derivatives	Estrane steroids	C07254	38.9	0	M+FA-H	C18H26O2	-0.118902	444.933	702.835	580.842	778.16	178.018	308.554	654.006	667.639	1181.89	243.329	665.521	684.341	232.413	2.965e-09	1241.73	2.965e-09	2.965e-09	337.787	2.965e-09	2.965e-09	137.452	2.965e-09	944.778	634.95	2224.99	2.965e-09	606.901
10.84_156.9903m/z	156.99	10.8421	pos	Phosphoglycolic acid	HMDB0000816	Organic acids and derivatives	Organic phosphoric acids and derivatives	Phosphate esters	C00988	38.9	1.95	M+H	C2H5O6P	4.46455	1.10223e+06	899568	972200	974601	995471	1.04787e+06	1.09406e+06	1.08197e+06	931703	926376	1.01014e+06	1.07668e+06	1.08836e+06	1.09579e+06	1.20396e+06	1.11875e+06	1.16669e+06	1.19113e+06	912135	1.1398e+06	1.09671e+06	1.09742e+06	1.1788e+06	1.12482e+06	1.10074e+06	1.11906e+06	1.1713e+06
11.51_619.2892m/z	619.289	11.515	neg	N-Desmethylcitalopram	HMDB0014021	Benzenoids	Benzene and substituted derivatives	Phenylbutylamines	C16608	38.9	0	2M-H	C19H19FN2O	0.307866	5462.15	7340.63	6586.77	6720.97	5110.32	5687.44	4403.73	6799.64	2513.22	8953.69	5203.33	7329.62	5140.16	5443.63	3086.1	5353.8	4354.62	3574.61	4540.42	3345.44	6319.18	5780.26	3474.6	3646.03	6396.2	6023.28	7200.06
11.84_339.2538m/z	339.254	11.8366	neg	8-Methylnonenoate	HMDB0012183	Lipids and lipid-like molecules	Fatty Acyls	Fatty acids and conjugates	C18202	38.9	0	2M-H	C10H18O2	-0.767451	4361.15	5555.64	5629.21	4751.01	4577.37	4601.54	4793.38	4348.77	2887.28	4891.96	4811.51	4350.6	4086.59	3782.3	2473.34	4951.81	1963.91	4655.37	6541.46	1029.05	3172.59	4292.42	2702.31	2888.69	4184.94	2197.72	4254.38
2.34_176.9715m/z	176.972	2.33577	pos	Fosfomycin	HMDB0014966	Organic acids and derivatives	Organic phosphonic acids and derivatives	Organic phosphonic acids	C06454	38.9	0	M+K	C3H7O4P	1.36574	11208.2	8968.72	9022.48	10375.6	10181.1	10327.2	13567.2	10911.2	9485.09	10210	9773.08	10762.1	11400.2	11976.9	11982.6	11912.4	12507.5	13227.9	8344.35	11673.4	9194.65	10350.5	11242.8	10980.1	12012.4	11957.4	12677.1
2.38_309.1093m/z	309.109	2.38452	neg	Glutamyltyrosine	HMDB0028831	Organic acids and derivatives	Carboxylic acids and derivatives	Amino acids, peptides, and analogues		38.9	0	M-H	C14H18N2O6	0.202858	5462.67	5464.56	5567.87	5704.59	5391.42	5635.65	5544.61	5541.41	2956.77	5101.72	3148.64	2387.68	3265.45	3247.57	1446.76	2512.35	2457.37	5546.26	1969.91	2683.27	6870.49	4193.69	4391.35	4453.38	2971.68	8075.46	6844.47
3.33_232.1538m/z	232.154	3.3268	pos	Butyrylcarnitine	HMDB0002013	Lipids and lipid-like molecules	Fatty Acyls	Fatty acid esters	C02862	38.9	0	M+H	C11H21NO4	-2.19614	9302.36	12513.3	10120.1	10703.1	10811.4	9878.83	8948.32	9751.54	7672.39	7860.61	10337.9	8956.36	13804.6	8162.82	6995.96	8491.23	8754.82	8054.87	12112.7	15192.5	11908.5	9226.8	8535.45	12250.9	7982.68	12363.1	10353.3
4.00_346.0546m/z	346.055	4.0019	neg	N-Acetyl-D-Glucosamine 6-Phosphate	HMDB0001062	Organic oxygen compounds	Organooxygen compounds	Carbohydrates and carbohydrate conjugates	C00357	38.9	0	M+FA-H	C8H16NO9P	0.488025	273.719	446.562	314.212	434.404	454.834	391.568	461.663	497.692	285.358	296.47	367.086	284.086	394.42	317.273	264.062	279.467	429.797	168.743	198.737	426.524	478.847	303.673	227.402	328.926	393.197	144.898	102.369
4.31_293.1144m/z	293.114	4.31157	neg	6-Hydroxymelatonin	HMDB0004081	Organoheterocyclic compounds	Indoles and derivatives	Hydroxyindoles	C05643	38.9	0	M+FA-H	C13H16N2O3	0.61936	190.467	165.412	244.366	190.019	204.499	183.081	229.935	237.551	1110.67	587.05	31.7267	27.7678	2.965e-09	2.965e-09	2.965e-09	3.3e-05	2.965e-09	2.965e-09	2.965e-09	2.965e-09	3413.46	2.965e-09	73.894	2.965e-09	248.565	37.6743	13.8515
4.81_241.0325m/z	241.033	4.81078	neg	D-Cysteine	HMDB0003417	Organic acids and derivatives	Carboxylic acids and derivatives	Amino acids, peptides, and analogues	C00793	38.9	0	2M-H	C3H7NO2S	1.25732	3070.33	3284.25	3154.36	3031.15	3246.65	3365.59	2954.48	3278.49	2333.05	2974.81	2849.18	1547.61	2470.9	2882.85	2371.91	2325.09	2262.21	3208.96	3802.12	2498.2	2635.49	3394.36	2806.3	2072.71	2316.66	2960.33	3041.13
5.29_325.0928m/z	325.093	5.28802	neg	Pterin	HMDB0000802	Organoheterocyclic compounds	Pteridines and derivatives	Pterins and derivatives	C00715	38.9	0	2M-H	C6H5N5O	3.81569	806.466	703.52	471.917	841.685	470.551	565.212	712.309	871.27	1677.86	861.325	1584.75	90.0307	1375.45	2.965e-09	76.7601	520.534	412.16	377.189	292.213	528.711	702.933	42.4634	36.9335	333.472	243.856	1195.5	260.444
5.38_182.0788n	165.076	5.3806	pos	Sorbitol	HMDB0000247	Organic oxygen compounds	Organooxygen compounds	Carbohydrates and carbohydrate conjugates	C00794	38.9	0	M+H-H2O, M+H	C6H14O6	-1.37149	4882.37	4810.01	4902.21	4743.81	4991.99	5181.81	4879.76	5090.38	4695.31	3352.29	4591.94	5060.84	4823.58	3187.97	2087.79	4315.41	5140.85	4622.67	3155.13	5768.19	3765.12	3307.06	5208.66	3784.86	2385.28	4337.64	3299.87
6.45_196.0972m/z	196.097	6.44975	neg	N-Methyltyramine	HMDB0003633	Benzenoids	Benzene and substituted derivatives	Phenethylamines	C02442	38.9	2.72	M+FA-H	C9H13NO	-4.97051	1994.06	2062.09	2071.09	1999.42	1813.39	1900.22	2062.14	1891.84	1332.59	1929.74	489.18	878.499	1417.79	3137.57	11.294	674.039	951.44	639.54	6653.58	83.5325	3059.66	1196.26	411.077	148.12	71.3584	3363.2	400.097
6.82_241.1065m/z	241.106	6.81923	pos	Asymmetric dimethylarginine	HMDB0001539	Organic acids and derivatives	Carboxylic acids and derivatives	Amino acids, peptides, and analogues	C03626	38.9	0	M+K	C8H18N4O2	1.73606	2282.67	2138.62	2239.16	2233.09	2414.43	2229.98	2205.46	2160.62	2885.63	1135.78	1485.52	4399.66	2449.46	1032.84	1288.1	2375.76	1637.12	1312.07	2176.51	1364.45	4063.11	1769.68	1639.28	1940.18	2076.05	5333.04	1965.44
8.32_669.2594m/z	669.259	8.32402	neg	Aspartylglycosamine	HMDB0000489	Organic oxygen compounds	Organooxygen compounds	Carbohydrates and carbohydrate conjugates	C04540	38.9	0	2M-H	C12H21N3O8	1.41257	2248.11	2178.03	2239.55	1599.04	1696.04	1870.35	2614.72	1192.69	2.965e-09	1626.47	1374.61	2370.79	1037.28	817.948	2387.15	1137.32	1676.61	2505.25	2560.78	1123.09	715.263	883.882	852.383	559.888	1500.36	535.209	938.6
8.93_175.1478m/z	175.148	8.92565	pos	beta-Ionone	HMDB0036565	Lipids and lipid-like molecules	Prenol lipids	Sesquiterpenoids	C12287	38.9	0	M+H-H2O	C13H20O	-1.72905	12581.5	11834.5	11798.7	12519.3	12140.9	12228.4	13044.7	12147.4	13792.6	12033.8	12930.8	14246.8	13825.1	13451	14354.4	13202.5	13676.6	13666.2	12120.6	13909.9	13170.3	12557.4	15035.8	13321.7	13672.1	12847.3	13318.5
9.18_395.1897m/z	395.19	9.18285	neg	3beta-Hydroxypregn-5-en-20-one sulfate	HMDB0060382	Lipids and lipid-like molecules	Steroids and steroid derivatives	Sulfated steroids	C18044	38.9	4.72	M-H	C21H32O5S	-0.0993139	8705.14	8690.38	9258.54	9247.42	8378.01	8173.9	8212.92	8553.11	1121.35	11619.2	4303.24	2164.45	5431.94	22601.9	185.8	744.953	32594.8	1385.76	10239	3777.7	8654.46	7731.53	2500.49	119.06	265.696	13420.3	2650.44
9.85_333.2072m/z	333.207	9.85132	neg	Dehydroepiandrosterone	HMDB0000077	Lipids and lipid-like molecules	Steroids and steroid derivatives	Androstane steroids	C01227	38.9	0	M+FA-H	C19H28O2	0.0601172	2719.97	3085.52	2443.24	3036.29	2579.8	2762.92	2649.53	2845.84	9265.51	1550.56	860.366	1129.01	653.543	655.18	1093.31	4160.32	513.196	1514.25	1372.2	377.535	2093.83	4926.72	5421.19	666.598	4043.09	527.353	694.584
0.32_111.0441m/z	111.044	0.323083	pos	Hydroquinone	HMDB0002434	Benzenoids	Phenols	Benzenediols	C00530	38.8	0	M+H	C6H6O2	0.56809	19472.6	22921.9	20775.3	24143.8	23306.9	20661.7	19837.7	19950.9	24733.6	24933.1	23540.3	26238.5	26397.5	27623	26137.5	24085.5	22799.3	21368.9	23026.9	25235.6	24003.1	26629.4	27417.7	27376	24738.3	22624.8	21669.4
0.34_133.1011m/z	133.101	0.336967	pos	p-Mentha-1,3,5,8-tetraene	HMDB0029641	Benzenoids	Benzene and substituted derivatives	Phenylpropenes		38.8	0	M+H	C10H12	-0.9411	70696.1	58749.4	57961.5	69217.4	66114.1	66238.5	69251.2	68872.4	59295	62995.5	60947.4	68170.2	70216.1	78383.5	75177.8	76370.4	74760.4	74760.7	61769.2	64625.2	58166.2	71458.6	81062.9	80708.7	77273.4	76041.4	74374.2
0.38_101.0963m/z	101.096	0.378617	pos	4-Methylpentanal	HMDB0001318	Organic oxygen compounds	Organooxygen compounds	Carbonyl compounds	C02373	38.8	0	M+H	C6H12O	1.94616	31847.7	27897.2	25606.9	29671	29175.3	29623.6	32102.9	32501	28472.5	17535.1	29349.9	33179	32760.7	34551.9	31671.3	35650.1	32336.5	34179	27065.9	32612.4	12589	33112.9	35251.5	32959.5	32917.7	32139.4	33726.4
0.38_105.0700m/z	105.07	0.378617	pos	4-Methylbenzyl alcohol	HMDB0041609	Benzenoids	Benzene and substituted derivatives	Benzyl alcohols	C06757	38.8	0	M+H-H2O	C8H10O	1.35591	293373	241905	200110	242339	254620	278314	297902	295154	263740	324462	234806	231253	255452	283180	307351	324822	314394	324970	274788	261302	194364	246661	287245	290014	308983	316121	318581
0.52_116.0343m/z	116.034	0.524583	pos	L-Aspartic acid	HMDB0000191	Organic acids and derivatives	Carboxylic acids and derivatives	Amino acids, peptides, and analogues	C00049	38.8	0	M+H-H2O	C4H7NO4	0.274223	121.082	151.33	81.7935	130.25	145.48	91.2997	150.509	89.6537	373.451	359.111	149.177	242.451	198.76	193.751	57.5744	107.728	97.611	245.817	297.835	154.622	307.226	171.857	33.0831	173.419	49.693	135.181	57.7431
0.74_106.0500m/z	106.05	0.736467	pos	Malonic semialdehyde	HMDB0011111	Organic oxygen compounds	Organooxygen compounds	Carbonyl compounds	C00222	38.8	0	M+NH4	C3H4O3	1.71466	943.597	1175.1	547.401	992.928	895.092	1687.02	571.447	1170.93	1616.16	495.476	1212.57	1353.14	2310.06	647.541	337.775	948.029	1021.18	2.965e-09	264.675	858.221	906.868	462.713	2.965e-09	799.684	991.364	2.965e-09	2504.85
1.12_145.0493m/z	145.049	1.11528	pos	2-Hydroxyadipic acid	HMDB0000321	Lipids and lipid-like molecules	Fatty Acyls	Fatty acids and conjugates	C02360	38.8	0	M+H-H2O	C6H10O5	-1.74006	108271	88274.9	104104	100147	94656.6	104935	111063	103747	81170	87656.2	94896.1	99773	113701	95534.3	103816	110670	113316	109295	88422.9	105231	107819	106567	103558	103786	107310	109830	107849
1.49_189.1231m/z	189.123	1.49055	pos	N6-Acetyl-L-lysine	HMDB0000206	Organic acids and derivatives	Carboxylic acids and derivatives	Amino acids, peptides, and analogues	C02727	38.8	0	M+H	C8H16N2O3	-1.3538	3714.58	3360.02	3553.64	3715.41	3531.22	3759.09	3494.54	3796.72	4280.45	2936.59	2783.54	2134.23	3210.07	2793.08	3554.31	3070.07	3734.64	2333.84	4794.12	1406.66	3231.31	2633.51	2729.75	2635.41	3600.76	3211.46	3995.61
10.20_195.1382m/z	195.138	10.1952	neg	(Z)-3-Hexenal	HMDB0031498	Organic oxygen compounds	Organooxygen compounds	Carbonyl compounds	C16310	38.8	0	2M-H	C6H10O	-4.14662	1683.45	1874.32	1844.08	1688.4	1695.56	1708.35	1556.58	1840.5	1518.54	2776.54	2211.56	2042.35	2420.24	1792.28	1823.19	1935.14	1893.3	1788.52	1980.32	2383.01	2168.15	2117.35	1904.47	2500.14	1622.97	1897.14	1855.41
10.37_593.0429m/z	593.043	10.3671	neg	UDP-4-dehydro-6-deoxy-D-glucose	HMDB0012300	Nucleosides, nucleotides, and analogues	Pyrimidine nucleotides	Pyrimidine nucleotide sugars	C04089	38.8	0	M+FA-H	C15H22N2O16P2	0.488055	13095.3	11451.2	11168.5	12656.5	9487.55	11424.9	11452.8	13288.7	11873	13415.4	12123.1	12000.4	13515.7	14208.4	14821.3	12038.6	13153.3	12266.4	12241.7	13173.1	13137.6	12575.1	15341	11897.7	11240.2	13553.5	15474.8
11.19_581.0426m/z	581.043	11.1899	neg	UDP-D-Xylose	HMDB0001018	Nucleosides, nucleotides, and analogues	Pyrimidine nucleotides	Pyrimidine ribonucleotides	C00190	38.8	0	M+FA-H	C14H22N2O16P2	-0.157907	1202.56	2121.07	1284.62	1945.78	1142.01	1382.41	1688.58	1957.95	1966.19	1391.3	1094.84	1193.14	2210.75	1029.39	1595.06	1569.2	1901.99	2082.31	1204.38	2285.16	1188.51	1384.6	2347.93	1603.22	1607.65	1092.44	1921.37
13.75_369.3507m/z	369.351	13.7471	pos	Cholesterol	HMDB0000067	Lipids and lipid-like molecules	Steroids and steroid derivatives	Cholestane steroids	C00187	38.8	0	M+H-H2O	C27H46O	-2.15841	5.4449e+06	2.69392e+06	2.86832e+06	5.63209e+06	4.14742e+06	4.78063e+06	5.41389e+06	3.76786e+06	16306	3.04987e+06	2.87781e+06	3.94283e+06	5.98922e+06	4.61492e+06	6.63983e+06	6.25522e+06	5.24408e+06	4.11198e+06	4.32462e+06	3.61947e+06	3.32003e+06	4.8366e+06	7.03902e+06	4.44027e+06	4.3653e+06	33300.1	4.68314e+06
14.41_102.1279m/z	102.128	14.4116	pos	Methylcyclopentane	HMDB0031542	Hydrocarbons	Saturated hydrocarbons	Cycloalkanes		38.8	0	M+NH4	C6H12	2.14371	10554.7	6290.37	7373.08	7936.11	7851.93	8434.45	10800.7	9573.22	6153.4	5830.69	7848.19	9692.01	8659.8	9102.95	9398.8	8998.26	9734.48	10169.5	6000.63	7548.02	8145.56	10584.3	9527.29	9521.18	9626.42	8681.67	10215.7
14.60_120.1019m/z	120.102	14.5985	pos	Isovaleric acid	HMDB0000718	Lipids and lipid-like molecules	Fatty Acyls	Fatty acids and conjugates	C08262	38.8	0	M+NH4	C5H10O2	0.0501515	1123.12	719.208	892.791	1106.7	1153.11	904.936	949.531	879.227	598.195	789.346	1018.25	838.587	824.718	969.223	750.934	966.405	857.163	688.92	354.877	448.08	855.485	862.204	821.736	969.065	943.511	796.962	932.56
4.40_235.0720m/z	235.072	4.39758	neg	L-Formylkynurenine	HMDB0060485	Organic oxygen compounds	Organooxygen compounds	Carbonyl compounds	C02700	38.8	0	M-H	C11H12N2O4	-1.70573	2410.96	2476.06	2315.15	2544.61	2286.74	2516.85	2331.96	2479.72	2278.99	1080.14	2226.46	2127.36	1994.82	1907.21	1545.66	1860.94	2107.39	1648.07	2048.6	1513.14	2448.97	899.741	1610.17	2138.55	1511.41	1443.96	1821.04
4.59_265.1541m/z	265.154	4.59232	pos	Phenylalanyl-Valine	HMDB0029008	Organic acids and derivatives	Carboxylic acids and derivatives	Amino acids, peptides, and analogues		38.8	0	M+H	C14H20N2O3	-2.08259	472.902	599.959	538.852	512.532	728.672	611.642	432.106	428.799	334.192	1052.31	495.833	2.965e-09	2.965e-09	724.118	168.057	495.326	271.49	640.155	88.1324	2.965e-09	2.965e-09	654.166	556.239	375.663	357.22	666.859	419.396
4.67_356.0989m/z	356.099	4.67257	neg	Dhurrin	HMDB0060471	Organic oxygen compounds	Organooxygen compounds	Carbohydrates and carbohydrate conjugates	C05143	38.8	0	M+FA-H	C14H17NO7	0.477382	291.294	186.966	252.583	294.086	311.046	227.615	287.138	273.726	253.24	227.049	136.444	162.33	118.524	169.545	104.278	155.597	291.092	203.521	115.677	181.402	530.728	234.29	116.743	46.6749	30.6037	381.137	2.965e-09
4.91_385.1140m/z	385.114	4.91173	neg	trans-isoeugenol-O-glucuronide	HMDB0060021	Organic oxygen compounds	Organooxygen compounds	Carbohydrates and carbohydrate conjugates		38.8	0	M+FA-H	C16H20O8	0.0858962	2185.79	1976.37	2162.11	2354.05	2169.79	1929.31	2312.07	2320.5	2188.35	1253.19	1411.71	2317	1563.13	1407.75	1558.32	1912.65	1318.47	1757.62	3242	810.285	1505.19	853.195	1971.06	1941.65	1974.92	1701.18	3032.44
5.05_281.0311m/z	281.031	5.04852	neg	O-Phosphoethanolamine	HMDB0000224	Organic acids and derivatives	Organic phosphoric acids and derivatives	Phosphate esters	C00346	38.8	0	2M-H	C2H8NO4P	0.488643	583.223	608.799	750.456	820.359	752.639	665.49	651.814	678.357	694.724	769.371	750.049	831.565	775.287	650.326	776.532	674.567	731.212	657.762	804.067	643.548	566.945	773.698	848.147	652.865	720.781	693.257	655.812
5.17_260.0539m/z	260.054	5.1685	neg	Glycerylphosphorylethanolamine	HMDB0000114	Lipids and lipid-like molecules	Glycerophospholipids	Glycerophosphoethanolamines	C01233	38.8	0	M+FA-H	C5H14NO6P	-0.713486	17335.6	18426.5	18164.5	17738.5	17557.8	17928.3	17605.7	17719.6	14382.2	12097.6	16386	15776.6	11995.4	20876.7	15463.1	9835.95	18261.5	14026.1	17804.3	13071	16246.8	10960.5	13783.9	15340.1	15060	18406.5	12474.5
5.51_350.1511m/z	350.151	5.50545	neg	Phenylalanyl-Tryptophan	HMDB0029006	Organic acids and derivatives	Carboxylic acids and derivatives	Amino acids, peptides, and analogues		38.8	0	M-H	C20H21N3O3	0.159445	3330.93	3279.9	3322.53	3188.39	2980.93	3338.67	3236.34	3526.64	2435.46	3195.64	2872.87	2456.49	1514.59	3257.66	2123.31	2920.67	1914.24	2032.91	1087.98	590.7	541.296	3025.05	2957.35	2819.86	2567.99	3796.52	3431.05
6.06_174.1849m/z	174.185	6.06262	pos	Decanal	HMDB0011623	Organic oxygen compounds	Organooxygen compounds	Carbonyl compounds	C12307	38.8	0	M+NH4	C10H20O	-2.11833	2985.66	3152.24	3236.86	2839.46	3236.42	3337.8	2925.66	2969.5	437.526	1027.77	414.315	583.135	412.882	370.438	442.373	484.098	452.464	446.548	380.202	404.851	680.906	515.183	358.629	486.127	387.81	309.718	612.427
6.48_527.2863m/z	527.286	6.48412	neg	(2E)-N-(4-aminobutyl)-3-(4-hydroxy-3-methoxyphenyl)prop-2-enimidic acid	HMDB0139553	Phenylpropanoids and polyketides	Cinnamic acids and derivatives	Hydroxycinnamic acids and derivatives	C10497	38.8	0	2M-H	C14H20N2O3	-2.19348	526.785	537.949	503.752	694.791	471.921	604.957	745.384	614.025	2.965e-09	146.589	48.2258	2.965e-09	1765.92	621.847	2.965e-09	2.965e-09	2390.88	85.0828	213.986	82.3164	475.365	127.165	2.965e-09	2.965e-09	2.965e-09	5007.13	2.965e-09
7.45_269.0460m/z	269.046	7.44758	neg	Apigenin	HMDB0002124	Phenylpropanoids and polyketides	Flavonoids	Flavones	C01477	38.8	0	M-H	C15H10O5	1.62332	638.431	711.35	747.405	742.979	540.203	688.614	672.363	718.149	301.54	249.906	163.4	322.253	8624.38	302.355	243.155	297.801	236.047	239.246	261.324	309.867	223.016	192.94	305.779	203.091	265.928	180.272	286.512
8.22_338.9887m/z	338.989	8.22125	neg	D-Fructose 2,6-bisphosphate	HMDB0001047	Organic oxygen compounds	Organooxygen compounds	Carbohydrates and carbohydrate conjugates	C00665	38.8	0	M-H	C6H14O12P2	-0.263188	1421.11	1320.25	1227.47	1251.31	1102.4	1347.25	1349.28	1394.47	1305.03	1363.75	1299.3	1209.34	1675.46	1603.74	1523.53	1256.19	1460.44	1276.03	1256.28	1511.45	1644.93	1367.19	1528.88	1315.85	1386.89	1415.77	1373.04
0.03_221.0813m/z	221.081	0.0254833	neg	Monobutylphthalate	HMDB0013247	Benzenoids	Benzene and substituted derivatives	Benzoic acids and derivatives		38.7	0	M-H	C12H14O4	-2.72651	542.359	473.346	467.387	436.934	466.501	557.669	499.057	509.19	552.822	498.767	461.068	510.125	467.749	455.46	468.406	446.811	339.065	353.119	487.446	532.221	536.787	461.681	459.589	477.066	480.319	500.502	463.038
0.09_195.0653m/z	195.065	0.0937167	neg	2-Furanmethanol	HMDB0013742	Organoheterocyclic compounds	Heteroaromatic compounds	Unclassified	C20441	38.7	0	2M-H	C5H6O2	-4.89647	1427.94	1889.12	1329.58	1696.46	1680.94	1355.89	1175.43	1241.81	2042.8	1715.94	1510.63	1718.24	1346.87	1627.4	1648.78	1636.61	1207.05	1413.12	1677.62	1788	1647.68	1470.18	1489.78	1549.32	1653.66	1550.16	1563.77
0.17_137.0595m/z	137.059	0.170367	pos	2-Methylbenzoic acid	HMDB0002340	Benzenoids	Benzene and substituted derivatives	Benzoic acids and derivatives	C07215	38.7	0	M+H	C8H8O2	-1.85641	61473.6	57230.3	56944.7	67221	63381.6	58385	63054.8	61207.7	55209	56022.5	59680.7	69788.8	67458.2	76126.3	73729.5	69527	64897.3	64096.8	59898.4	64083.2	62394.1	66572	75756.9	78438.2	70422.7	68875	63246.3
0.54_115.0390m/z	115.039	0.539117	pos	Ethylmalonic acid	HMDB0000622	Lipids and lipid-like molecules	Fatty Acyls	Fatty acids and conjugates		38.7	0	M+H-H2O	C5H8O4	0.366192	4934.71	4834.76	4067.79	4561.95	4381.59	3999.53	4292.34	4371.01	4513.23	4810.99	4502.05	4993.78	5433.65	4772.86	3381.28	4782.74	5354.91	5729.99	4135.2	3122.21	4950.52	4161.9	3385.88	5272.99	5712.16	4220.14	4205.94
0.72_137.0707m/z	137.071	0.7226	pos	N-Methylnicotinamide	HMDB0003152	Organoheterocyclic compounds	Pyridines and derivatives	Pyridinecarboxylic acids and derivatives		38.7	0	M+H	C7H8N2O	-1.67841	17414.6	14240.1	15563.4	15307.9	14484.1	15458.2	14478	16025.4	6225.89	11972.2	13488	4681.26	11628.6	15839.2	6918.62	8777.31	9875.72	20169.8	34681.8	8308.63	8195.26	17211.4	16155.9	6222.84	6532.38	16526.9	15299.6
0.74_113.0587n	136.048	0.736467	pos	Creatinine	HMDB0000562	Organic acids and derivatives	Carboxylic acids and derivatives	Amino acids, peptides, and analogues	C00791	38.7	0	M+Na, M+K	C4H7N3O	-1.9517	50276.9	51502.8	60645	48186.8	51126.3	57413.3	46262.1	55633.8	29355.9	52237	35185.9	38355.2	38727.9	45278	37868.6	41061.9	40986.1	28126.3	64384.5	40130.4	41087.2	41912.1	58552.8	36044.3	51973.1	30919.1	50613.4
0.79_152.0470m/z	152.047	0.792083	pos	Phosphodimethylethanolamine	HMDB0060244	Organic acids and derivatives	Organic phosphoric acids and derivatives	Phosphate esters	C13482	38.7	0	M+H-H2O	C4H12NO4P	-0.868247	3749.82	4079.05	4304.81	4689.09	3961.31	4133.58	4557.41	4232.88	3317.45	5711.6	5009.69	2601.48	4926.95	2690.22	953.405	4439.86	5093.2	2019.47	3908.81	8693.04	2994.69	3991.08	1924.6	2901.16	2858.83	4306.16	3698.55
1.09_132.0423n	115.039	1.08733	pos	Glutaric acid	HMDB0000661	Organic acids and derivatives	Carboxylic acids and derivatives	Dicarboxylic acids and derivatives	C00489	38.7	0	M+H-H2O, M+H	C5H8O4	0.260238	7448.44	7613.56	8149.92	7907.89	6821.69	7524.67	8260.92	7920.55	6674.01	7406.64	7658.39	8745.15	9682.85	8636.28	8468.06	8557.87	9004.92	9009.05	7216.29	7863.79	8067.65	8265.1	9244.39	8362.12	7957.53	8916.17	7948.27
1.17_245.0300m/z	245.03	1.16898	neg	4-Fumarylacetoacetic acid	HMDB0001268	Organic acids and derivatives	Keto acids and derivatives	Medium-chain keto acids and derivatives	C01061	38.7	0	M+FA-H	C8H8O6	-1.68353	1288.23	1134.15	1352.63	1101.79	1439.69	1437.93	1075.34	810.092	833.415	74.4515	699.13	2928.16	1660.22	686.228	3226.62	798.441	4051.86	1247.95	350.504	1022.88	2.965e-09	1183.13	1184.04	611.552	691.239	1154.3	1727.24
1.38_363.1069m/z	363.107	1.38322	neg	Homovanillic acid	HMDB0000118	Benzenoids	Phenols	Methoxyphenols	C05582	38.7	0	2M-H	C9H10O4	-4.48056	7727.93	7011.85	7063.6	7551.54	7501.8	7987.37	7801.65	8383.38	6868.54	7437.82	6688.08	5331.34	6025.55	7377.81	4724.33	7043.39	6504.4	7352.29	6660.16	6094.03	5345.32	5683.16	6371.45	6291.39	6162.91	6054.06	6352.41
1.52_194.0576n	212.091	1.52018	pos	trans-Ferulic acid	HMDB0000954	Phenylpropanoids and polyketides	Cinnamic acids and derivatives	Hydroxycinnamic acids and derivatives	C01494	38.7	0	M+H, M+NH4	C10H10O4	-1.48077	11760.7	11701.5	11590	12299.2	12306	12518.3	11736.9	12204.1	8825.34	11144.1	8813.18	12326.8	10484.1	9732.83	8862.7	13046	8891.33	11370.5	9401.83	8160	8820.58	8885.37	12127.2	15616.8	10117.8	10027.5	15374.6
1.53_115.0390m/z	115.039	1.53493	pos	(S)-2-Acetolactate	HMDB0006855	Organic acids and derivatives	Keto acids and derivatives	Short-chain keto acids and derivatives	C06010	38.7	0	M+H-H2O	C5H8O4	0.280526	6992.16	6353.78	6185.1	6387.01	6169.25	6694.92	6169.87	6665.73	6057.98	5871.63	6041.84	6406.9	6305.4	6400.81	6460.5	7079.67	6824.54	6381.63	6040.03	6645.91	6555.56	6767.65	6208.21	6534.98	6894.02	6443.03	6510.25
1.70_315.0723m/z	315.072	1.70143	neg	Phenol glucuronide	HMDB0060014	Organic oxygen compounds	Organooxygen compounds	Carbohydrates and carbohydrate conjugates		38.7	0	M+FA-H	C12H14O7	0.398455	1269.93	1111.74	1367.3	1376.86	1320.65	1544.91	1493.76	1431.46	1053.62	1004.85	913.48	931.55	1434.58	529.362	334.236	1067.98	1276.64	729.187	667.69	220.595	3070.26	706.252	474.859	804.106	668.503	3177.84	599.46
10.02_195.1382m/z	195.138	10.0233	neg	Cyclohexanone	HMDB0003315	Organic oxygen compounds	Organooxygen compounds	Carbonyl compounds	C00414	38.7	0	2M-H	C6H10O	-4.1581	323.828	337.049	436.573	386.975	324.908	377.207	358.494	405.401	725.66	3663.64	1316.9	873.827	1168.54	707.945	775.407	1026.71	911.352	539.022	823.588	1297.15	889.768	1184.29	618.895	1306.43	358.089	1304.49	632.677
12.12_311.1616m/z	311.162	12.1182	pos	Estriol	HMDB0000153	Lipids and lipid-like molecules	Steroids and steroid derivatives	Estrane steroids	C05141	38.7	0	M+Na	C18H24O3	-0.562578	8558.69	11189.6	9759.18	8634.91	7565.26	9601.63	8297.85	8289.61	11113.3	8285.16	8839.8	10214.6	9060.49	10178.7	9479.37	10732.5	8209.44	9456.34	10456.6	4267.4	7465.75	8241.09	6176.45	6391.58	8571.78	11190.5	8120.74
12.68_118.0144m/z	118.014	12.6836	neg	Aminomalonic acid	HMDB0001147	Organic acids and derivatives	Carboxylic acids and derivatives	Amino acids, peptides, and analogues	C00872	38.7	0	M-H	C3H5NO4	-1.83206	8767.89	9017	8552.46	8726.21	8977.98	9037.12	9313.09	8627.71	9538.72	9611.05	9508.65	9410.4	9691.02	9488.6	9694.11	9337.41	9818.44	9543.38	9162.05	10160.6	9748.75	9402.04	9651.65	9802.57	9718.61	9334.43	9150.19
3.88_279.1085m/z	279.109	3.88143	neg	Methylimidazoleacetic acid	HMDB0002820	Organoheterocyclic compounds	Azoles	Imidazoles	C05828	38.7	0	2M-H	C6H8N2O2	-4.81866	1497.71	1705.27	1871.8	1697.62	1727.02	1707.48	1818.91	1766.52	272.61	884.394	842.989	2418.64	343.77	1307.39	2.965e-09	2182.95	1031.73	1171.29	4595.28	8330.58	4027.26	1042.39	263.713	59.3653	2.965e-09	1883.36	16.344
4.28_251.0672m/z	251.067	4.27717	neg	5-Hydroxy-N-formylkynurenine	HMDB0004086	Organic oxygen compounds	Organooxygen compounds	Carbonyl compounds	C05648	38.7	0	M-H	C11H12N2O5	-0.758295	92.616	26.5918	56.5612	104.187	89.0661	75.4056	74.9541	118.971	2.965e-09	14.7652	74.2872	122.687	77.1313	221.686	59.2798	2.965e-09	22.5784	2.965e-09	2.965e-09	2.965e-09	2.965e-09	2.965e-09	26.7355	139.473	2.965e-09	2.965e-09	2.965e-09
4.69_371.0983m/z	371.098	4.6898	neg	Dihydroferulic acid 4-O-glucuronide	HMDB0041723	Organic oxygen compounds	Organooxygen compounds	Carbohydrates and carbohydrate conjugates		38.7	0	M-H	C16H20O10	-0.311383	163.939	211.801	170.893	267.965	197.236	154.678	215.821	185.464	2.965e-09	25.7312	2.965e-09	65.6631	386.643	2.965e-09	2.965e-09	2.965e-09	2.965e-09	84.3422	2.965e-09	2.965e-09	217.172	2.965e-09	185.933	2.965e-09	2.965e-09	35.209	2.965e-09
4.87_245.1854m/z	245.185	4.86955	pos	Isoleucyl-Isoleucine	HMDB0028910	Organic acids and derivatives	Carboxylic acids and derivatives	Amino acids, peptides, and analogues		38.7	0	M+H	C12H24N2O3	-2.47754	15260.2	15166.2	15959.6	15417.4	15284.5	15997.8	15812.7	16329.3	14151.3	15816.6	15076.7	10069.6	10552.5	15610.1	12560.5	14206.7	13091.6	14439.5	9464.68	4553.99	9315.37	14049.7	13982.8	15094.9	16913.4	15865.6	14157.6
4.90_211.0961m/z	211.096	4.90132	pos	Sinapyl alcohol	HMDB0013070	Benzenoids	Phenols	Methoxyphenols	C02325	38.7	0	M+H	C11H14O4	-1.90494	1817.5	2293.68	1898.06	1901.84	1621.35	1566.93	1388.85	1769.64	2476.16	1856.7	2224.6	2251.32	2334.78	2199.01	1817.68	1617.9	1910.09	1857.12	2261.53	2247.12	1999.2	1826.19	1902.64	1744.14	1761.43	1541.24	1671.81
4.91_250.0719m/z	250.072	4.91173	neg	5-Methoxyindoleacetate	HMDB0004096	Organoheterocyclic compounds	Indoles and derivatives	Indolyl carboxylic acids and derivatives	C05660	38.7	0	M+FA-H	C11H11NO3	-1.07916	515.729	532.355	543.228	535.6	567.548	494.857	518.905	628.291	138.27	129.079	155.785	713.494	1638.38	37.0421	21.4848	59.9153	28.0853	516.295	18.0779	125.213	94.5113	83.9371	378.612	371.68	305.767	429.069	67.681
5.17_120.0808m/z	120.081	5.16678	pos	4-Hydroxy-2,6-dimethylaniline	HMDB0060681	Benzenoids	Phenols	Cresols	C16570	38.7	0	M+H-H2O	C8H11NO	0.212184	1390.37	1302.83	1461.15	1385.52	1494.13	1484.68	1541.49	1565.13	1336.19	1268.65	1232.07	1269.16	1171.53	1727.68	1310.87	1302.61	1434.38	1298.33	1389.76	1210.98	2266.7	1305.92	1326.02	1413.85	1287.71	1466.86	1217.73
5.24_222.0767m/z	222.077	5.23682	neg	5-Hydroxytryptophol	HMDB0001855	Organoheterocyclic compounds	Indoles and derivatives	Hydroxyindoles		38.7	0	M+FA-H	C10H11NO2	-2.99263	1585.47	1634.35	1689.35	1529.57	1590.47	1545.36	1633.31	1624.87	853.792	1019.17	986.731	2055.24	1164.88	1189.83	1024.49	913.676	869.697	751.937	964.287	498.146	2752.6	830.721	702.889	812.828	910.262	893.393	821.737
5.24_282.1120n	563.217	5.23682	neg	2-Hydroxynevirapine	HMDB0013912	Benzenoids	Benzene and substituted derivatives	Phenylbutylamines	C16608	38.7	0	M-H, 2M-H	C15H14N4O2	1.3048	1985.57	1780.33	1689.57	1947.52	1770.7	1738.34	1829.44	1564.92	73.4514	1033.41	59.7599	2.965e-09	1973.49	4462.16	2.965e-09	140.23	3658.01	420.09	4576.96	290.457	558.698	1405.8	407.493	208.234	2.965e-09	4598.65	482.579
5.28_158.0445m/z	158.045	5.28202	pos	2-Aminomuconic acid	HMDB0001241	Organic acids and derivatives	Carboxylic acids and derivatives	Amino acids, peptides, and analogues	C02220	38.7	0	M+H	C6H7NO4	-1.73665	1782.79	1765.71	1795.8	1854.31	1853.57	1944.63	1746.77	1695.84	545.924	3445.3	576.674	43.1836	1544.29	3267.32	39.0593	737.125	999.113	583.158	843.374	202.418	1502.96	3270.19	134.326	118.013	44.3542	6658.44	233.403
5.31_469.0294m/z	469.029	5.31447	pos	CMP-2-aminoethylphosphonate	HMDB0060067	Organic oxygen compounds	Organooxygen compounds	Carbohydrates and carbohydrate conjugates	C05673	38.7	0	M+K	C11H20N4O10P2	1.7405	4873.42	4102.98	4194.05	4274.03	4363.84	4280.96	5845.84	5118.12	3930.07	1412.94	5420.38	4778.76	4386.38	5112.31	6339.26	2295.4	4513.58	4200.52	3485.43	2402.87	4385.62	2175.27	5151.5	4386.61	4822.58	4234.38	4409.35
5.52_233.0427m/z	233.043	5.52265	neg	Homocysteine thiolactone	HMDB0002287	Organic acids and derivatives	Carboxylic acids and derivatives	Amino acids, peptides, and analogues		38.7	0	2M-H	C4H7NOS	1.27278	538.048	480.208	527.069	580.77	518.265	505.638	455.325	552.873	315.744	412.881	390.4	576.017	502.595	204.296	235.765	209.204	287.54	607.936	233.229	356.784	630.578	442.431	388.734	338.584	266.666	539.079	343.85
5.66_236.0925m/z	236.092	5.66037	neg	5-Methoxytryptophol	HMDB0001896	Organoheterocyclic compounds	Indoles and derivatives	Indoles		38.7	0	M+FA-H	C11H13NO2	-1.98069	610.14	644.837	684.934	663.101	601.262	613.293	629.75	674.845	464.548	223.814	415.036	547.972	413.972	179.036	644.87	262.176	289.642	501.276	1061.94	464.755	819.829	402.557	618.376	281.619	243.213	441.154	958.634
5.80_269.0668m/z	269.067	5.79773	neg	Sinapic acid	HMDB0032616	Phenylpropanoids and polyketides	Cinnamic acids and derivatives	Hydroxycinnamic acids and derivatives	C00482	38.7	0	M+FA-H	C11H12O5	0.516654	290.654	345.696	364.411	298.056	342.022	278.696	201.31	274.822	410.151	269.952	349.929	358.667	368.436	324.353	417.305	425.339	397.569	379.965	368.524	259.558	375.916	344.741	406.984	446.134	335.527	394.135	323.439
5.83_146.0578n	129.055	5.8312	pos	Adipic acid	HMDB0000448	Lipids and lipid-like molecules	Fatty Acyls	Fatty acids and conjugates	C06104	38.7	0	M+H-H2O, M+H	C6H10O4	-0.623925	5471.48	7299.68	7243.01	7015.18	6065.72	5584.31	5388.94	5204.32	8427.16	8057.2	7445.81	8161.17	7614.35	7137.61	6970.81	6505.47	6223.84	5886.98	8204.26	8682.83	8449.79	7850.11	7495.35	7208.94	6405.97	5902.46	5925.01
6.33_199.0968m/z	199.097	6.32947	neg	2,3-Pentanedione	HMDB0031598	Organic oxygen compounds	Organooxygen compounds	Carbonyl compounds		38.7	0	2M-H	C5H8O2	-3.78644	3207.07	3577.52	3406.66	3267.82	3384.23	3332.57	3418.14	3179.73	3728.33	2893.19	3257.11	4308.14	3810.65	2700.81	3302.67	3116.9	3081.77	3310.81	3659.28	2928.05	3449.85	3019.55	3026.61	3359.2	3565.21	3145.63	3582.97
6.58_164.1067m/z	164.107	6.58392	pos	2-Methyl-3-phenyl-2-propenal	HMDB0031566	Phenylpropanoids and polyketides	Cinnamaldehydes	Unclassified		38.7	0	M+NH4	C10H10O	-1.90408	11015.2	9863.78	9725.4	10440	10475.9	10084	11191.4	10672	11039.8	10355.7	10505.8	11074.5	11682.9	11139	11928.7	11455.1	11522.6	12054.3	10526.4	11799.1	11373.8	11366.5	12568	11524.8	11341.2	10669.8	11771.3
7.12_273.1862m/z	273.186	7.12032	neg	(2'E,4'Z,7'Z,8E)-Colnelenic acid	HMDB0030996	Lipids and lipid-like molecules	Fatty Acyls	Fatty acids and conjugates	C16320	38.7	0	M-H2O-H	C18H28O3	0.509704	1508.17	1646.12	1529.27	1638.62	1383.15	1482.82	1813.41	1573.07	231.258	1963.54	497.956	211.708	1288.33	2102.87	178.019	374.2	2251.71	304.843	1321.06	1233.46	853.312	2835.79	570.385	206.845	224.783	3451.4	1252.17
7.95_297.1344m/z	297.134	7.94562	neg	3-Methyladenine	HMDB0011600	Organoheterocyclic compounds	Imidazopyrimidines	Purines and purine derivatives	C00913	38.7	0	2M-H	C6H7N5	4.59	856.62	1337.06	1153.93	1139.66	1081.06	982.641	943.891	904.75	1485.92	1300.93	1340.71	1225.92	1243.45	1134.52	1197.67	1006.25	1113.01	1097.03	1192.2	1434.01	1306.89	1210.62	1373.99	1187.29	1204.89	1092.71	911.748
8.24_297.1344m/z	297.134	8.23845	neg	1-Methyladenine	HMDB0011599	Organoheterocyclic compounds	Imidazopyrimidines	Purines and purine derivatives	C02216	38.7	0	2M-H	C6H7N5	4.4844	1054.22	1533.67	1351.91	1202.79	1110.22	837.566	1024.7	868.527	1421.83	1509.41	1424.3	1192.76	1308.96	1194.5	950.499	1115.35	1224.14	1065.64	1296.96	1523.06	1476.77	1482.07	1290.55	989.797	1191.93	993.508	1176.48
9.32_225.1480m/z	225.148	9.31973	pos	Methyl jasmonate	HMDB0036583	Lipids and lipid-like molecules	Fatty Acyls	Lineolic acids and derivatives	C11512	38.7	0	M+H	C13H20O3	-2.3294	14479.3	12919.1	13158.6	14146.3	13727.5	14060.6	14006.6	15108	14330.6	13647.4	13651.1	14869.8	15707.2	14321.3	15308.9	14728.6	15340.1	15619.3	13179.9	16660.2	14864.1	15009.5	16049.5	15526.3	15226.3	14951.6	14718.3
9.34_272.2578m/z	272.258	9.33598	pos	Palmitoleic acid	HMDB0003229	Lipids and lipid-like molecules	Fatty Acyls	Fatty acids and conjugates	C08362	38.7	0	M+NH4	C16H30O2	-2.37322	12983	12859.3	12702.1	13859.2	12836.4	12730.9	12739.1	13376.4	6763.17	8325.31	10142.2	9277.6	9838.74	8912.28	7272.15	9236.87	8711.29	11295.7	8958.98	9803.56	7429.77	9555.54	7940.61	7015.55	6310.52	7052.12	9233.53
9.92_244.0220m/z	244.022	9.9198	neg	O-Phosphohomoserine	HMDB0003484	Organic acids and derivatives	Carboxylic acids and derivatives	Amino acids, peptides, and analogues	C01102	38.7	0	M+FA-H	C4H10NO6P	-3.78304	1004.29	841.356	743.128	713.185	990.29	898.387	1080.14	606.736	705.995	1059.41	520.15	342.303	733.324	1233.03	630.637	989.552	1095.52	830.561	884.383	1087.38	776.799	1103.11	1162.69	903.861	1136.12	628.662	844.51
0.03_163.0604m/z	163.06	0.0254833	neg	Mannitol	HMDB0000765	Organic oxygen compounds	Organooxygen compounds	Carbohydrates and carbohydrate conjugates	C00392	38.6	0	M-H2O-H	C6H14O6	-4.27299	9259.42	7312.97	8783.72	7272.25	8842.94	8345.83	9579.34	9165.61	8397.01	8856.48	9085.45	9062.09	9258.55	9135.63	9141.52	9242.17	9762.35	9308.5	9351.29	9232.66	9246.83	8862.99	9229.24	9075.84	9421.49	9682.24	10275.7
0.07_125.0595m/z	125.059	0.0731833	pos	Guaiacol	HMDB0001398	Benzenoids	Phenols	Methoxyphenols	C15572	38.6	0	M+H	C7H8O2	-1.70058	10465.2	8233.23	8852.42	11006.5	9849.25	8585.98	9306	8383.03	9022.14	7705.88	9137.49	10734.8	9719.13	12164.3	10393.5	11259.8	9325.49	9810.96	8524.62	8779.62	8864.89	9525.38	11230.9	12669.4	10958.4	10787.9	9644.94
0.16_103.0755m/z	103.076	0.156483	pos	Ethylmethylacetic acid	HMDB0002176	Lipids and lipid-like molecules	Fatty Acyls	Fatty acids and conjugates	C18319	38.6	0	M+H	C5H10O2	1.51189	16805	17102.9	14603.2	16144.2	15465	15450.3	16508.3	16556.9	17836.6	5015.21	17574.3	17535.2	17295.3	17471.5	16842.6	18178.5	17886	18521	16089	18571.6	6083.89	17083.1	17921.2	17785.7	17590.8	17368.7	17580.3
0.23_109.0649m/z	109.065	0.225883	pos	p-Cresol	HMDB0001858	Benzenoids	Phenols	Cresols	C01468	38.6	0	M+H	C7H8O	0.788387	51353.7	41198.1	49670.1	51106.8	50864.9	47179.7	50138.7	49112.2	41420.5	49468.7	44742	52026.1	53470.8	57143.1	64552	55945.2	54680.5	52348.9	46579.9	47400.8	54448.3	53388.1	58611.7	59669.7	57560.4	57183.2	51959.7
0.74_118.0613m/z	118.061	0.736467	pos	Guanidoacetic acid	HMDB0000128	Organic acids and derivatives	Carboxylic acids and derivatives	Amino acids, peptides, and analogues	C00581	38.6	0	M+H	C3H7N3O2	1.96631	19975.1	16750.9	19065.7	18294.8	15927.4	18513.2	17975.1	18557	15971.6	24905.5	17987.4	10780.5	15880.5	16497.6	16434.2	14451	21330.5	19167.5	12461.7	15821.6	18992.7	14036	15848.6	21078	20339	11812.8	18834.8
0.75_104.0708m/z	104.071	0.750367	pos	Dimethylglycine	HMDB0000092	Organic acids and derivatives	Carboxylic acids and derivatives	Amino acids, peptides, and analogues	C01026	38.6	0	M+H	C4H9NO2	1.59463	62539.7	47624.8	48805.4	50776.7	53548.2	57010.9	62454.9	60735.6	40455.4	44869.2	43585.2	46661.4	53375.3	59115.3	49687.5	58855.3	60516.7	57292.5	49091.5	45293.2	54650.2	55230.7	51465.3	53754.8	53101	64814.4	57891.8
1.11_264.0737m/z	264.074	1.10907	neg	Guanosine	HMDB0000133	Nucleosides, nucleotides, and analogues	Purine nucleosides	Unclassified	C00387	38.6	0	M-H2O-H	C10H13N5O5	-0.281339	1121.77	1966.41	2009.58	2012.26	1177	1346.86	1579.74	1794.59	590.714	639.861	927.238	1352.44	1770.62	649.167	400.192	1180.48	913.194	731.258	2114.58	1495.32	743.283	503.076	165.931	643.259	746.35	657.226	645.127
1.11_335.1096m/z	335.11	1.10907	neg	N-Succinyl-L,L-2,6-diaminopimelate	HMDB0012267	Organic acids and derivatives	Carboxylic acids and derivatives	Amino acids, peptides, and analogues	C04421	38.6	0	M+FA-H	C11H18N2O7	0.141156	4986.08	5145.69	5158.08	4425.98	5025.22	4924.46	4852.29	5205.39	4680.53	5021.25	4229.44	4394.13	4163.82	2858.67	3046.51	3829.92	3406.7	2772.02	4747.32	5013.62	10677	3240.32	3754.64	4153.88	3744.22	4686.38	4513.97
1.11_346.0554m/z	346.055	1.10907	neg	N-Acetyl-D-mannosamine 6-phosphate	HMDB0001121	Organic oxygen compounds	Organooxygen compounds	Carbohydrates and carbohydrate conjugates	C04257	38.6	0	M+FA-H	C8H16NO9P	3.00694	12340.2	10635.5	10337.3	8215.64	10843.6	10374.2	8691.12	9343.94	21953.3	26033.3	7774.32	3091.61	4987.99	1864.26	2056.77	3539.07	9250.61	3604.02	10968.6	16851.2	44275.4	3184.65	2864.15	5295.39	9169.12	2798.38	5863.9
1.13_113.0234m/z	113.023	1.12915	pos	Mesaconic acid	HMDB0000749	Lipids and lipid-like molecules	Fatty Acyls	Fatty acids and conjugates	C01732	38.6	0	M+H-H2O	C5H6O4	0.703819	59464.1	61156.3	58495.2	60016.3	57420.3	60262.3	58778.6	57361.8	68727.3	63795	61565.3	63218.4	65717	62718.5	63494.1	62811.3	64974.6	61999.4	65263.8	66795.4	64341	66451.7	62680.6	60777.1	60608.7	62609.8	61545.1
1.17_162.0410m/z	162.041	1.16898	neg	L-Aspartate-semialdehyde	HMDB0012249	Organic acids and derivatives	Carboxylic acids and derivatives	Amino acids, peptides, and analogues	C00441	38.6	0	M+FA-H	C4H7NO3	1.54091	146.095	129.663	111.127	136.52	127.64	66.9677	127.786	126.469	2.965e-09	63.8224	86.5959	78.1922	56.0068	59.0624	25.4403	65.0927	143.077	110.474	91.7521	190.144	78.4252	145.284	55.9078	131.033	37.1095	111.285	107.602
1.46_125.0345m/z	125.034	1.46032	pos	Pyrazin-2-carboxylic acid	HMDB0059734	Organoheterocyclic compounds	Diazines	Pyrazines	C19915	38.6	0	M+H	C5H4N2O2	-0.505169	1835.81	1772.53	1938.97	1934.13	1408.31	1570.66	1722.39	1230.48	2065.76	1912.48	2233.96	1940.43	2141.95	2143.59	1499.9	1556.68	1803.03	1510.85	1952.41	1734.17	3116.99	1834.38	1940.37	1508.05	1756.75	1589.44	1488.87
1.46_132.0766m/z	132.077	1.46032	pos	N-Methylhydantoin	HMDB0003646	Organoheterocyclic compounds	Azolines	Imidazolines	C02565	38.6	0	M+NH4	C4H6N2O2	-1.18181	417.089	216.21	222.114	238.993	277.795	281.102	416.351	362.061	2.965e-09	2.965e-09	30.8479	180.477	1643.88	151.132	201.536	348.915	48.0462	48.9057	2.965e-09	323.314	598.318	385.87	101.048	58.4945	2.965e-09	475.296	708.635
1.58_201.1237m/z	201.124	1.58455	neg	Alanyl-Isoleucine	HMDB0028690	Organic acids and derivatives	Carboxylic acids and derivatives	Amino acids, peptides, and analogues		38.6	0	M-H	C9H18N2O3	-4.01589	97.2492	105.36	101.779	110.245	94.4449	79.7509	91.1326	100.546	107.65	182.784	2.965e-09	2.965e-09	2.965e-09	11.3694	2.965e-09	2.965e-09	2.965e-09	2.965e-09	11.4404	2.965e-09	2830.48	2.965e-09	40.6952	2.965e-09	21.2057	2.965e-09	2.965e-09
1.64_177.1019m/z	177.102	1.63902	pos	Indoleacetaldehyde	HMDB0001190	Organoheterocyclic compounds	Indoles and derivatives	Indoles	C00637	38.6	0	M+NH4	C10H9NO	-2.19816	2000.09	1632.48	1832.63	1781.04	1864.46	1974.47	1814.58	1782.24	47.2388	4279.88	1463.52	350.934	2871.8	498.009	1427.58	2869.67	44.4074	2616.23	2512.38	2.965e-09	793.722	1358.83	1888.13	8974.92	309.754	1412.6	398.962
1.90_247.1282m/z	247.128	1.89922	pos	Valyl-Glutamate	HMDB0029126	Organic acids and derivatives	Carboxylic acids and derivatives	Amino acids, peptides, and analogues		38.6	0	M+H	C10H18N2O5	-2.66094	24394.4	22979.6	24132.7	23609.9	24378.9	24480.8	23597.1	25003.9	19215.8	23439.1	18543.6	13760.1	20551.9	23032	13092.5	19265.9	23370	21357.1	22120.8	18422.5	24430.9	19312	20008.3	20405.4	19965.6	31213.3	21253.6
2.02_131.0813m/z	131.081	2.02408	pos	1-Pyrroline-2-carboxylic acid	HMDB0006875	Organoheterocyclic compounds	Pyrrolines	Unclassified	C03564	38.6	0	M+NH4	C5H7NO2	-1.41229	402.479	315.481	475.68	290.626	402.896	415.779	506.891	275.36	323.264	344.748	476.794	342.911	444.943	231.992	200.695	226.744	298.865	378.614	413.499	331.277	851.245	260.403	259.21	166.859	427.622	489.736	250.158
2.08_357.1302m/z	357.13	2.07675	neg	Acetylisoniazid	HMDB0041821	Organoheterocyclic compounds	Pyridines and derivatives	Pyridinecarboxylic acids and derivatives	C07585	38.6	0	2M-H	C8H9N3O2	-4.18253	1653.1	1365.2	1289.8	1350.17	1706.13	1611.57	1516.41	1318.99	650.155	773.699	652.71	1209.82	451.965	147.871	352.625	539.195	576.7	1095.96	1179.45	693.852	923.925	1225.92	1090.4	148.163	607.481	2485.28	1321.74
3.04_165.1271m/z	165.127	3.04165	pos	trans-Jasmone	HMDB0031454	Organic oxygen compounds	Organooxygen compounds	Carbonyl compounds		38.6	0	M+H	C11H16O	-2.06989	3833.65	4150.65	4392.24	4423.29	4203.39	3987.94	4078.16	3907.71	5005.42	4658.82	4111.86	4169.05	4478.97	4413.56	4562.37	4445.8	3932.29	4009.75	4272.64	4929.06	5655.62	4023.63	4773.8	4664.47	4813.15	4370.21	4052.77
3.87_157.0493m/z	157.049	3.8698	pos	2-Isopropyl-3-oxosuccinate	HMDB0012149	Organic acids and derivatives	Keto acids and derivatives	Short-chain keto acids and derivatives	C04236	38.6	0	M+H-H2O	C7H10O5	-1.37673	218.96	402.773	314.505	254.933	404.614	310.941	321.572	382.314	365.47	426.973	316.835	443.38	325.604	269.127	392.232	296.977	405.738	449.184	395.803	246.401	440.827	420.506	324.596	375.182	385.122	387.607	354.486
4.38_312.0936m/z	312.094	4.3804	neg	Neuraminic acid	HMDB0000830	Organic oxygen compounds	Organooxygen compounds	Carbohydrates and carbohydrate conjugates	C06469	38.6	0	M+FA-H	C9H17NO8	0.103197	401.874	385.562	362.731	300.111	306.686	367.365	350.262	293.498	56.1662	506.234	165.809	2.965e-09	17.2251	511.146	2.965e-09	475.045	406.093	97.8766	656.63	287.198	860.207	300.675	18.2145	2.965e-09	2.965e-09	541.142	2.965e-09
5.27_232.1175m/z	232.117	5.2657	pos	Suberylglycine	HMDB0000953	Organic acids and derivatives	Carboxylic acids and derivatives	Amino acids, peptides, and analogues		38.6	0	M+H	C10H17NO5	-1.98323	113.011	131.914	88.7319	118.987	233.344	175.915	80.1739	147.049	95.0532	235.659	145.885	2.965e-09	193.691	241.914	145.224	101.405	78.0104	209.491	269.606	41.5566	40.6534	2.965e-09	152.021	169.783	2.965e-09	123.731	87.908
5.45_223.0242m/z	223.024	5.45383	neg	2-Furoic acid	HMDB0000617	Organoheterocyclic compounds	Furans	Furoic acid and derivatives	C01546	38.6	0	2M-H	C5H4O3	-2.87698	3382.05	3411.16	3306.88	3424.33	3408.03	3203.74	3317.32	3366.77	3392.1	3370.51	3475.66	3521.77	3647	3520.08	3598.52	3503.61	3690.7	3531.84	3334.88	3613.23	3472.53	3712.68	3624.63	3619.09	3571.05	3396.88	3637.41
5.52_164.9865m/z	164.987	5.52265	neg	3-Mercaptopyruvic acid	HMDB0001368	Organic acids and derivatives	Keto acids and derivatives	Alpha-keto acids and derivatives	C00957	38.6	0	M+FA-H	C3H4O3S	1.59323	87.1889	146.507	100.918	113.026	109.126	99.8798	118.499	100.121	61.8199	113.289	98.912	67.8111	130.691	43.8382	62.0867	56.0551	54.2167	159.262	81.4762	67.3448	175.231	90.2928	96.0087	72.1626	57.2497	77.7245	80.1487
5.68_245.1280m/z	245.128	5.68118	pos	Prolylphenylalanine	HMDB0011179	Organic acids and derivatives	Carboxylic acids and derivatives	Amino acids, peptides, and analogues		38.6	0	M+H-H2O	C14H18N2O3	-1.88258	1968.12	1589.23	1660.92	2003.94	1920.7	1915.17	1886.35	1955.96	1210.72	2216.63	1208.85	815.418	941.307	2548.55	464.482	1245.27	1864.95	1733.92	1309.02	2594.51	2195.04	1751.16	821.325	1179.83	397.118	2775.5	1017.41
5.71_523.2550m/z	523.255	5.71167	neg	Phenylalanylproline	HMDB0011177	Organic acids and derivatives	Carboxylic acids and derivatives	Amino acids, peptides, and analogues		38.6	0	2M-H	C14H18N2O3	-2.25849	934.181	862.05	918.094	738.337	832.199	1028.24	949.383	932.718	47.8525	738.099	282.582	296.543	155.213	1057.59	245.502	2.965e-09	679.306	104.396	1142.31	392.311	640.758	965.354	118.047	170.293	58.0131	1717.62	637.959
6.12_237.0613m/z	237.061	6.12308	neg	Quinic acid	HMDB0003072	Organic oxygen compounds	Organooxygen compounds	Alcohols and polyols	C00296	38.6	0	M+FA-H	C7H12O6	-1.77198	703.043	832.382	772.766	799.115	880.001	780.802	849.692	795.823	882.951	825.64	880.765	849.956	971.42	869.268	836.439	853.519	903.868	794.39	919.492	960.03	874.777	937.702	928.305	882.283	769.232	798.236	812.166
6.13_242.0572m/z	242.057	6.12962	pos	3-Indolebutyric acid	HMDB0002096	Organoheterocyclic compounds	Indoles and derivatives	Indoles	C11284	38.6	0	M+K	C12H13NO2	-2.66265	8711.93	8826.77	8956.02	9783.95	9045.95	8950.88	8673.55	8723.35	7308.05	10222.4	8119.95	8428.22	8275.8	6600.6	8192.5	7987.94	7873.92	7886	6492.02	9324.33	7234.46	7785.7	8540.38	8407.48	8079.26	7839.45	8795.84
6.26_257.1394m/z	257.139	6.26083	neg	Traumatin	HMDB0037326	Lipids and lipid-like molecules	Fatty Acyls	Fatty acids and conjugates	C16309	38.6	0	M+FA-H	C12H20O3	-0.20363	178.805	179.078	118.13	156.03	141.833	130.739	109.883	148.24	478.933	532.944	422.625	374.434	432.948	303.521	379.205	400.543	440.959	479.759	323.997	461.065	471.15	347.94	362.297	303.884	430.018	353.164	350.717
6.50_253.0505m/z	253.051	6.5013	neg	Naringenin	HMDB0002670	Phenylpropanoids and polyketides	Flavonoids	Flavans	C00509	38.6	0	M-H2O-H	C15H12O5	-0.325535	204.376	246.01	214.149	214.287	210.691	180.181	243.584	246.741	25.7603	2.965e-09	85.4953	257.973	1970.58	2.965e-09	2.965e-09	2.965e-09	36.114	88.2568	31.9893	2.965e-09	235.605	2.965e-09	2.965e-09	2.965e-09	2.965e-09	123.953	2.965e-09
8.72_453.2861m/z	453.286	8.71937	neg	Hyocholic acid	HMDB0000760	Lipids and lipid-like molecules	Steroids and steroid derivatives	Bile acids, alcohols and derivatives		38.6	0	M+FA-H	C24H40O5	0.885797	247.958	370.676	423.813	164.599	313.499	310.981	377.087	430.427	158.394	2.965e-09	2.965e-09	997.361	660.92	2.965e-09	2.965e-09	2.965e-09	2.965e-09	2.965e-09	771.387	2.965e-09	516.555	54.041	2.965e-09	2.965e-09	2.965e-09	234.742	2.965e-09
0.08_299.0262m/z	299.026	0.0766333	neg	D-Tartaric acid	HMDB0029878	Organic oxygen compounds	Organooxygen compounds	Carbohydrates and carbohydrate conjugates	C02107	38.5	0	2M-H	C4H6O6	1.90252	7037.67	8601.82	6655.95	7804.21	6671.61	5589.31	6584.83	6358.92	7073.54	6712.31	6872.95	7473.06	6653.67	7534.2	6095.82	7152.93	7107.19	7202.57	6677.11	7367.03	7732.64	6834.94	6581.74	6293.73	6936.29	7760.14	8141.1
0.21_107.0362m/z	107.036	0.213317	neg	5-Aminoimidazole-4-carboxamide	HMDB0003192	Organoheterocyclic compounds	Azoles	Imidazoles	C04051	38.5	0	M-H2O-H	C4H6N4O	-1.17036	208.697	189.295	245.365	205.242	175.387	196.765	213.883	222.558	255.289	244.785	238.757	241.863	259.411	233.418	256.755	206.869	245.849	231.46	265.663	202.202	224.897	241.781	162.432	271.257	221.507	208.773	226.213
0.43_184.9852m/z	184.985	0.434083	pos	Phosphohydroxypyruvic acid	HMDB0001024	Organic oxygen compounds	Organooxygen compounds	Carbonyl compounds	C03232	38.5	0	M+H	C3H5O7P	3.38113	10571.5	9297.07	16931.2	10051.9	8623.11	10094.9	12510.6	10612.7	9607.31	11132.8	11173.7	13265.5	9779.42	10485.7	16321.6	11539.7	11252.8	12291.8	10267.5	24468.6	9046.88	11814.1	33518.1	12334.4	12829.5	11669	11257.3
0.54_158.0940n	141.091	0.539117	pos	2-n-Propyl-4-oxopentanoic acid	HMDB0060683	Organic acids and derivatives	Keto acids and derivatives	Gamma-keto acids and derivatives	C16655	38.5	0	M+H-H2O, M+Na, M+H	C8H14O3	-1.80289	35005	32704.1	28337	40102.7	37472.2	34123.2	33010.3	33811.9	45302.6	38418	35926.4	43151.2	45046.3	45691.3	38131.7	37050.9	37191.6	38457.3	38755.2	31660.5	44804	40258.6	39979.1	44365.7	42005.6	35522	36705.3
0.57_130.0267n	113.023	0.56855	pos	Glutaconic acid	HMDB0000620	Organic acids and derivatives	Carboxylic acids and derivatives	Dicarboxylic acids and derivatives	C02214	38.5	0	M+H-H2O, M+H	C5H6O4	0.936875	3128.3	3475.01	2471.74	2601.92	2980	3017.91	3368.47	2928.96	4487.1	3574.28	3664.75	3396.19	4440.36	2971.17	2219.07	3199.86	3536.24	2895.36	4036.6	2847.52	3674.12	4226.33	2394.84	3331.32	3205.56	2556.46	3373.53
0.67_112.0870m/z	112.087	0.6667	pos	Histamine	HMDB0000870	Organic nitrogen compounds	Organonitrogen compounds	Amines	C00388	38.5	0	M+H	C5H9N3	0.894691	3968.56	2920.76	2721.1	3600.02	3498.3	3056.65	3613.75	2875.17	5506.33	13720.5	7000.78	2.965e-09	2470.1	737.403	589.421	3850.74	1132.09	1640.86	5674.27	2.965e-09	5016.74	377.655	3131.59	7875.25	206.353	270.485	2.965e-09
0.69_177.1230m/z	177.123	0.694717	pos	5-Acetamidovalerate	HMDB0012175	Lipids and lipid-like molecules	Fatty Acyls	Fatty acids and conjugates	C03087	38.5	0	M+NH4	C7H13NO3	-2.19638	31449.2	29553.5	28889.6	31300.4	29999.8	32499.5	33910.8	29919.6	29499.3	21703.1	28932.3	69033	45887.1	28527.3	12849.8	32226.6	20207.4	35256.5	48798.3	49845.5	22345.2	27117.8	39780.7	22392.5	36605.1	45177.7	25556.8
0.72_207.9978m/z	207.998	0.7226	pos	Phosphoserine	HMDB0000272	Organic acids and derivatives	Carboxylic acids and derivatives	Amino acids, peptides, and analogues	C01005	38.5	0	M+Na	C3H8NO6P	-2.03963	3989.97	4073.17	4279.11	3733.96	3657.2	4756.4	4498.13	4952.48	1596.99	2839.26	3277.94	2887.02	3329.76	2080.85	3581.78	3119.73	10816	1503.42	3276.59	1520.3	7241.4	4717.37	593.132	1817.77	1724.36	5441.28	2133.46
0.90_134.0446m/z	134.045	0.903383	pos	Fumaric acid	HMDB0000134	Organic acids and derivatives	Carboxylic acids and derivatives	Dicarboxylic acids and derivatives	C00122	38.5	0	M+NH4	C4H4O4	-1.88585	4101.75	3396.69	4120.05	2839.05	3982.6	3300.09	4430.06	4645.44	3115.81	3053.53	5236.72	3461.31	3438.41	3307.63	4378.11	5032.24	4555.38	4721.07	4940.21	3697.57	4909.87	3945.64	3922.61	3290.01	3943.14	4342.47	5299.04
1.07_229.1178m/z	229.118	1.07327	pos	3-Methoxytyrosine	HMDB0001434	Organic acids and derivatives	Carboxylic acids and derivatives	Amino acids, peptides, and analogues		38.5	0	M+NH4	C10H13NO4	-2.50862	28180.7	25766.6	29624.9	25695	25302.8	26531.5	33351.6	38500.3	23314.9	22136.6	26027.7	22943.9	24868.2	16058.7	29596.1	27206.7	13989.8	12367.6	36641.2	17893.5	34725.3	12135.3	23291.4	37642.6	18376.2	30716.1	45391.8
1.12_133.0606m/z	133.061	1.11528	pos	Glycyl-glycine	HMDB0011733	Organic acids and derivatives	Carboxylic acids and derivatives	Amino acids, peptides, and analogues	C02037	38.5	0	M+H	C4H8N2O3	-1.49374	1914.57	1788.13	1888.53	1425.47	1651.54	1764.72	1611.61	1623.99	842.278	1295.55	1581.55	1284.6	2319.98	1999.7	1165.22	2205.96	2343.48	2599.43	2763.93	2917.98	2073.85	1719.93	1231	2584.03	1674.68	2139.61	1146.21
1.12_166.0720m/z	166.072	1.11528	pos	7-Methylguanine	HMDB0000897	Organoheterocyclic compounds	Imidazopyrimidines	Purines and purine derivatives	C02242	38.5	0	M+H	C6H7N5O	-2.03598	9819.79	8900.45	10447.7	9164.57	9392.56	9894.04	9798.48	9465.31	6747.77	7417.86	8624.11	10720	7845.62	7735.46	6504.04	10495	10394.7	6860.45	9368.2	9414.49	10917.3	6431.78	7544.59	9108.91	8927.47	13269.7	8754.87
1.12_229.1541m/z	229.154	1.11528	pos	Isoproterenol	HMDB0015197	Benzenoids	Phenols	Benzenediols	C07056	38.5	0	M+NH4	C11H17NO3	-2.62058	123888	105396	112984	118177	110087	105603	124708	118066	102481	124729	99918.2	131812	158980	115076	80102	99494.2	104384	95017.5	147240	85563.1	132738	101495	110524	79938	112997	95054.3	129812
1.13_129.0181m/z	129.018	1.12915	pos	3-Oxoglutaric acid	HMDB0013701	Organic acids and derivatives	Keto acids and derivatives	Short-chain keto acids and derivatives		38.5	0	M+H-H2O	C5H6O5	-0.816126	3397.72	2273.43	3017.51	3192.9	3756.62	2830.76	3995.71	3839.02	2922.45	2165.54	3876.2	2681.65	2912.71	3580.7	2951.17	3421.78	4181.3	2643.34	3117.1	2355.27	2453.15	1819.74	3954.53	3075.9	2893.02	4721.86	4017.17
1.17_359.0981m/z	359.098	1.16898	neg	Nicotinuric acid	HMDB0003269	Organic acids and derivatives	Carboxylic acids and derivatives	Amino acids, peptides, and analogues	C05380	38.5	0	2M-H	C8H8N2O3	-4.52935	921.612	871.385	796.661	1266.79	1164.07	1353.57	934.249	754.241	1160.61	1245.2	758.234	1082.03	1302.19	1021.28	921.446	829.54	1261.58	875.048	905.308	657.301	436.573	725.758	937.704	915.809	1384.57	1608.02	1985.91
1.20_303.0831m/z	303.083	1.20155	neg	Imidazoleacetic acid riboside	HMDB0002331	Nucleosides, nucleotides, and analogues	Imidazole ribonucleosides and ribonucleotides	Unclassified	C05131	38.5	0	M+FA-H	C10H14N2O6	-1.03924	2131.5	2005.41	1550.6	1894.82	2060.89	2093.93	1681.74	1793.59	3577.61	2008.51	1660.4	1005.53	944.613	1660.7	1999.5	970.388	3917.67	1643.86	2069.26	1605.45	1367.19	1284.11	1400.83	1878.77	1937.66	1763.57	3050.6
1.25_282.0843m/z	282.084	1.25067	neg	Sepiapterin	HMDB0000238	Organoheterocyclic compounds	Pteridines and derivatives	Pterins and derivatives	C00835	38.5	0	M+FA-H	C9H11N5O3	-0.502858	1183.43	985.08	1183.44	1220.24	1087.72	1153.53	839.478	1006.13	1059.55	566.961	515.876	945.229	557.794	1619.67	711.268	1097.47	615.081	1206.52	671.299	1521.62	732.229	277.961	238.147	1653.19	423.896	311.865	487.442
1.53_151.0385m/z	151.039	1.53493	pos	Homogentisic acid	HMDB0000130	Benzenoids	Benzene and substituted derivatives	Phenylacetic acids	C00544	38.5	0	M+H-H2O	C8H8O4	-2.56297	379.569	675.528	647.822	580.588	750.758	583.428	505.64	644.937	787.697	689.422	469.317	859.441	413.37	587.138	663.062	657.372	489.74	797.696	455.351	492.961	720.633	805.266	655.988	571.584	571.332	806.015	407.407
1.59_131.0338m/z	131.034	1.5938	pos	Citraconic acid	HMDB0000634	Lipids and lipid-like molecules	Fatty Acyls	Fatty acids and conjugates	C02226	38.5	0	M+H	C5H6O4	-0.958864	190.754	317.977	346.298	309.391	236.157	232.037	325.402	261.085	344.695	485.457	399.12	376.333	335.009	205.157	315.503	269.657	263.544	247.026	432.272	403.304	415.723	168.231	359.788	344.868	195.623	235.586	153.728
11.01_309.1460m/z	309.146	11.014	pos	16b-Hydroxyestrone	HMDB0000313	Lipids and lipid-like molecules	Steroids and steroid derivatives	Estrane steroids	C05300	38.5	0	M+Na	C18H22O3	-0.462646	7629.56	5678.5	8119.41	7649.6	8255.41	6480.91	6889.98	8252.35	10436.6	8760.51	8377.38	8170.5	6592.86	8873.95	5705.34	7432.4	6675.16	8682.19	6201.66	3019.45	9076.59	12508.3	6928.36	5437.35	5929.92	11629.5	7772.27
11.11_207.1739m/z	207.174	11.1052	pos	4-(1,1,3,3-Tetramethylbutyl)-phenol	HMDB0013825	Benzenoids	Benzene and substituted derivatives	Phenylpropanes	C14205	38.5	0	M+H	C14H22O	-2.10492	14604.8	11087.2	13194.9	12920.1	13628.6	13485.5	12536.3	11887.8	14976.5	14517.7	13962.4	13929.6	15637.6	13669	15179.9	15160.6	13909.5	13397.4	14517.8	16186.2	14715.6	15330.5	16751.9	13947	13555.6	14189.4	13765.7
11.37_285.1473m/z	285.147	11.3653	pos	Enterodiol	HMDB0005056	Lignans, neolignans and related compounds	Dibenzylbutane lignans	Dibenzylbutanediol lignans	C18166	38.5	0	M+H-H2O	C18H22O4	-4.16677	3743.45	4377.04	3676.05	4397.23	3977.52	4170.43	4112.51	4306.02	2194.6	5589.85	2455.09	2994.24	4142.52	4090.67	2542.43	2690.97	4548.82	4290.86	3927.82	2933.34	3137.55	2740.73	2973.33	5160.96	3140.64	3198.83	4417.95
11.67_170.0960m/z	170.096	11.6691	pos	4-Aminobiphenyl	HMDB0013195	Benzenoids	Benzene and substituted derivatives	Biphenyls and derivatives	C10998	38.5	0	M+H	C12H11N	-2.34718	9220.62	8152.8	7803.8	7703.88	8179.52	9367.28	8507.08	8245.7	10086.1	8743.56	9007.76	10170.9	9387.11	8560.46	9426.05	10155	10736.7	9490.27	8762.94	10613.1	9869.64	9842.51	10601.5	10212.1	10383.6	9024.67	9255.67
13.19_794.5677m/z	794.568	13.1885	pos	PC(22:5(4Z,7Z,10Z,13Z,16Z)/15:0)	HMDB0008658	Lipids and lipid-like molecules	Glycerophospholipids	Glycerophosphocholines	C00157	38.5	0	M+H	C45H80NO8P	-2.19934	144845	110879	186698	264411	220947	212332	164569	226151	3860.71	1892.46	237631	304731	244412	295410	305689	173914	292786	261412	2974.99	192582	214303	504838	319340	254748	234889	261303	221634
2.16_249.0315n	294.03	2.16128	neg	Norepinephrine sulfate	HMDB0002062	Organic acids and derivatives	Organic sulfuric acids and derivatives	Arylsulfates		38.5	0	M+FA-H, 2M-H	C8H11NO6S	3.09077	6678.67	5495.73	5900.87	6541.29	6120.5	6299.19	6358.49	6253.34	4385.92	4933.99	5502.62	3917.62	4747.19	6122.16	3423.32	5387.36	5152.25	6598.09	3868.68	5308.72	3788.08	4724.64	4775.96	4389.51	4686.73	4608.22	4344.54
2.32_131.0814m/z	131.081	2.32062	pos	1-Pyrroline-5-carboxylic acid	HMDB0001301	Organic acids and derivatives	Carboxylic acids and derivatives	Amino acids, peptides, and analogues	C04322	38.5	0	M+NH4	C5H7NO2	-1.34885	501.274	153.182	381.136	414.332	289.653	346.232	513.12	358.183	338.155	374.258	328.759	301.879	299.794	506.236	544.217	440.796	359.342	260.639	331.92	153.688	1039.48	274.15	385.648	345.919	264.035	389.945	321.319
2.49_131.0337m/z	131.034	2.49272	pos	Gamma-delta-Dioxovaleric acid	HMDB0013233	Organic acids and derivatives	Keto acids and derivatives	Gamma-keto acids and derivatives	C02800	38.5	0	M+H	C5H6O4	-1.04179	379.62	528.869	544.589	477.722	332.787	363.947	400.762	372.377	673.499	566.091	573.306	513.433	513.35	469.073	302.281	385.191	299.998	320.127	561.972	581.901	676.79	481.999	457.321	414.08	445.094	479.776	341.382
2.81_131.0338m/z	131.034	2.8051	pos	Ribonolactone	HMDB0001900	Organic oxygen compounds	Organooxygen compounds	Carbohydrates and carbohydrate conjugates	C02674	38.5	0	M+H-H2O	C5H8O5	-0.888114	189.9	313.356	250.393	243.857	269.523	216.873	80.3461	125.372	327.237	380.463	394.187	274.423	235.228	222.546	233.444	131.45	252.005	234.208	376.904	395.734	315.89	287.795	73.4327	193.645	249.068	236.657	167.208
3.25_131.0337m/z	131.034	3.24738	pos	2,5-Dioxopentanoate	HMDB0060365	Organic acids and derivatives	Keto acids and derivatives	Short-chain keto acids and derivatives	C00433	38.5	0	M+H	C5H6O4	-1.05986	418.95	794.664	574.374	528.833	530.872	467.134	385.767	523.18	968.987	708.024	750.126	600.24	769.087	667.204	597.107	560.6	368.999	490.989	826.529	866.914	694.545	700.491	630.951	522.803	442.344	503.539	412.583
3.53_131.0338m/z	131.034	3.53377	pos	Itaconic acid	HMDB0002092	Lipids and lipid-like molecules	Fatty Acyls	Fatty acids and conjugates	C00490	38.5	0	M+H	C5H6O4	-1.02221	265.071	344.63	411.853	296.754	267.775	258.949	224.476	135.704	427.983	453.468	296.383	307.322	393.339	204.318	292.058	274.487	223.961	188.145	375.931	394.254	357.375	316.159	154.653	336.809	292.415	218.901	149.293
3.71_131.0338m/z	131.034	3.70893	pos	Citramalic acid	HMDB0000426	Lipids and lipid-like molecules	Fatty Acyls	Fatty acids and conjugates	C00815	38.5	0	M+H-H2O	C5H8O5	-0.800324	178.929	369.345	253.161	270.823	223.562	193.283	233.835	152.088	380.521	411.031	313.809	319.75	342.623	282.706	255.519	278.856	317.442	249.278	494.053	428.704	370.67	268.767	221.383	287.003	255.572	280.958	260.724
3.95_131.0338m/z	131.034	3.95112	pos	3-Hydroxyglutaric acid	HMDB0000428	Organic acids and derivatives	Hydroxy acids and derivatives	Beta hydroxy acids and derivatives		38.5	0	M+H-H2O	C5H8O5	-0.853976	159.339	564.884	379.016	382.877	312.988	370.716	315.21	291.547	650.515	517.407	593.118	507.29	241.111	346.811	195.513	258.385	376.367	309.478	671.328	487.513	454.593	493.614	243.664	186.746	185.132	339.337	362.729
4.30_131.0338m/z	131.034	4.2994	pos	D-2-Hydroxyglutaric acid	HMDB0000606	Organic acids and derivatives	Hydroxy acids and derivatives	Short-chain hydroxy acids and derivatives	C01087	38.5	0	M+H-H2O	C5H8O5	-0.795315	566.317	1080.02	805.397	986.363	548.135	631.264	640.46	452.969	1359.06	1327.54	1065.76	1056.98	1040.82	802.818	401.114	857.805	537.847	498.859	1564.45	1291.9	1048.16	1040.51	772.767	814.27	672.372	342.704	578.116
4.33_291.0986m/z	291.099	4.32878	neg	Tyrosyl-Glutamate	HMDB0029104	Organic acids and derivatives	Carboxylic acids and derivatives	Amino acids, peptides, and analogues		38.5	0	M-H2O-H	C14H18N2O6	-0.285223	233.076	285.99	221.903	330.334	217.797	268.042	285.294	372.551	171.056	132.437	249.135	213.785	136.026	186.892	247.042	218.403	222.588	165.4	239.015	74.867	2.965e-09	59.8996	228.645	193.683	256.707	298.239	335.595
4.33_294.0985m/z	294.099	4.32878	neg	Tyramine glucuronide	HMDB0010328	Organic oxygen compounds	Organooxygen compounds	Carbohydrates and carbohydrate conjugates	C03033	38.5	0	M-H2O-H	C14H19NO7	0.745032	54.6257	96.3049	74.034	51.5788	82.5909	109.464	90.624	80.3768	2.965e-09	257.787	29.5503	2.965e-09	2.965e-09	1389.26	2.965e-09	48.3195	43.6254	2.965e-09	2.965e-09	2.965e-09	2.965e-09	15.9865	2.965e-09	2.965e-09	2.965e-09	38.7396	2.965e-09
4.62_252.0876m/z	252.088	4.62118	neg	N-Acetylvanilalanine	HMDB0011716	Organic acids and derivatives	Carboxylic acids and derivatives	Amino acids, peptides, and analogues		38.5	0	M-H	C12H15NO5	-0.600336	223.004	199.482	193.409	160.941	157.155	166.069	220.695	147.494	170.1	50.9161	133.755	238.794	144.797	15.6719	147.005	145.136	115.335	148.639	267.166	124.614	237.647	83.9605	190.521	76.8083	25.0714	187.576	225.911
5.54_508.0734m/z	508.073	5.53985	neg	Adenylsuccinic acid	HMDB0000536	Benzenoids	Benzene and substituted derivatives	Biphenyls and derivatives	C03794	38.5	0	M+FA-H	C14H18N5O11P	2.46131	964.897	1135.57	1121.34	835.678	908.149	1043.16	1088.01	756.833	535.12	176.248	737.619	2202.03	3546.7	105.521	414.252	2.965e-09	181.66	512.328	75.8515	2.965e-09	1383.11	42.1979	94.4793	503.86	464.772	748.947	289.739
6.00_245.1392m/z	245.139	6.00277	neg	3-Hydroxydodecanedioic acid	HMDB0000413	Organic acids and derivatives	Hydroxy acids and derivatives	Medium-chain hydroxy acids and derivatives		38.5	0	M-H	C12H22O5	-0.996394	560.163	482.561	423.986	419.202	478.549	418.331	474.918	492.158	482.611	343.576	424.338	858.614	665.362	186.595	255.125	256.479	219.001	462.407	344.629	283.694	492.827	288.281	298.736	688.076	264.686	293.805	350.41
6.25_183.1489m/z	183.149	6.24712	pos	Pseudoephedrine	HMDB0001943	Benzenoids	Benzene and substituted derivatives	Phenylpropanes	C02765	38.5	0	M+NH4	C10H15NO	-1.98741	378.104	199.416	260.527	386.374	320.865	401.956	363.199	410.702	520.928	1185	909.703	664.279	898.902	446.773	854.644	891.754	769.118	641.851	765.299	734.117	622.811	404.161	710.968	627.958	522.136	524.162	693.295
6.67_281.1031m/z	281.103	6.67322	neg	Carboxy-ibuprofen	HMDB0060564	Phenylpropanoids and polyketides	Phenylpropanoic acids	Unclassified		38.5	0	M+FA-H	C13H16O4	0.0444025	286.268	279.656	266.534	240.667	285.709	227.647	287.076	209.03	137.898	456.192	352.103	237.272	122.033	260.321	258.814	32.5887	369.838	484.646	222.162	16.7414	172.833	81.2428	2.965e-09	42.6037	189.051	116.557	2.965e-09
6.85_319.1915m/z	319.191	6.84507	neg	5'-Carboxy-alpha-chromanol	HMDB0012798	Organoheterocyclic compounds	Benzopyrans	1-benzopyrans		38.5	0	M-H	C19H28O4	0.0447116	417.251	404.208	406.82	350.846	367.813	268.434	384.251	407.56	2.965e-09	290.052	2.965e-09	2.965e-09	165.363	614.288	2.965e-09	2.965e-09	561.973	22.1808	443.976	53.4811	215.831	863.831	2.965e-09	2.965e-09	2.965e-09	2565.01	44.6687
7.47_120.0444m/z	120.044	7.47087	pos	Trigonelline	HMDB0000875	Alkaloids and derivatives	Unclassified	Unclassified	C01004	38.5	0	M+H-H2O	C7H7NO2	-0.0348169	1070.33	904.654	932.343	915.832	877.102	915.534	1016.42	966.487	1309.93	869.585	1035.78	822.665	846.92	811.839	781.189	678.131	2040.08	734.528	826.602	1222.76	785.366	694.806	800.199	908.25	1545.68	677.89	781.593
7.59_144.1380m/z	144.138	7.58695	pos	2-Octenal	HMDB0030961	Organic oxygen compounds	Organooxygen compounds	Carbonyl compounds		38.5	0	M+NH4	C8H14O	-2.07817	2869.38	2802.4	3071.7	2867.87	2972.52	2786.54	3224.75	3058.82	3461.2	3245.18	3062.07	2736.62	2885.04	2770.1	2945.1	2667	2947.55	2759.98	3355.51	3433.39	2993.3	2995.81	2820.14	3098.87	2747.78	3143.37	2908.23
9.32_244.0222m/z	244.022	9.3204	neg	O-Phosphothreonine	HMDB0011185	Organic acids and derivatives	Carboxylic acids and derivatives	Amino acids, peptides, and analogues	C12147	38.5	0	M+FA-H	C4H10NO6P	-3.13921	2682.44	1847.48	2324.51	2731.68	2891.32	2661.96	2903.68	2742.57	2621.26	2409.58	2057.96	2304.53	3195.92	2816.54	2672.54	2971.06	3088.91	2484.14	2185.7	2712.81	2160.17	2957.76	3073.97	3052.48	2912.2	2469.31	2945.88
0.03_171.1375m/z	171.138	0.0315333	pos	Linalyl oxide	HMDB0035907	Organoheterocyclic compounds	Tetrahydrofurans	Unclassified		38.4	0	M+H	C10H18O2	-2.63486	70541	60865	68772.5	81661	78257.4	67315.9	69007.4	67353	65160.5	79046.7	65705.7	80708.5	85411	97793.5	91539.6	81169.2	75930.3	73256.9	67492.1	66432.8	97072.2	81527.3	95344.1	99807.6	85628.2	78224.1	71630
0.27_109.0285m/z	109.029	0.26755	pos	benzene-1,2,4-triol	HMDB0124831	Benzenoids	Phenols	Benzenetriols and derivatives	C02814	38.4	0	M+H-H2O	C6H6O3	0.756246	2816.51	2747.97	2909.18	3161.79	2736.91	2997.55	3266.68	2841.18	2907.56	2.965e-09	3156.51	3300.73	2741.32	3522.83	3545.85	2747.71	3029.23	3083.86	2970.75	3416.17	2.965e-09	3316.74	3544.81	3691.92	3349.19	3031.14	3165.14
0.50_124.0756m/z	124.076	0.495167	pos	Benzaldehyde	HMDB0006115	Benzenoids	Benzene and substituted derivatives	Benzoyl derivatives	C00261	38.4	0	M+NH4	C7H6O	-0.45104	3025	2051.86	2022.36	2770.15	3034.05	2829.59	3173.84	3287.53	1878.49	1683.19	2693.55	2929.58	3270.17	2100.31	1396.84	3659.8	3360.18	2831.27	1565.18	2006.97	2733.76	2580.4	2066.77	2773.31	3381.13	2624.94	2241.02
0.50_167.0552m/z	167.055	0.495167	pos	L-Lyxonate	HMDB0060255	Organic oxygen compounds	Organooxygen compounds	Carbohydrates and carbohydrate conjugates	C05412	38.4	0	M+H	C5H10O6	1.07442	1680.55	1716.03	962.907	1694.22	1725.98	2014.27	2063.91	1698.08	1742.77	1768.39	1950.95	2559.05	1990.94	2053.86	1131.72	2073.05	1925.56	2397.7	1643.35	760.629	1338.38	1668.11	896.944	2416.39	2338.59	2151.95	2401.72
0.55_110.0601m/z	110.06	0.553983	pos	D-1-Piperideine-2-carboxylic acid	HMDB0001084	Organoheterocyclic compounds	Pyridines and derivatives	Hydropyridines	C04092	38.4	0	M+H-H2O	C6H9NO2	0.671951	4937.33	6243.2	5142.92	5075.09	4283.81	4356.94	4097.03	5309.79	5895.52	4579.82	5981.29	5780.63	5298.73	5581.95	5501.14	4578.98	5296.29	5860.1	5793.27	6202.81	6370.86	4850.54	4979.64	4727.75	4787.1	5473.51	4256.25
0.55_131.0701m/z	131.07	0.553983	pos	Mevalonic acid	HMDB0000227	Lipids and lipid-like molecules	Fatty Acyls	Fatty acids and conjugates	C00418	38.4	0	M+H-H2O	C6H12O4	-0.829737	8056.02	13487.1	9949.71	10488.4	9555	8942.21	8492.93	8753.22	19329.4	15259.6	12319.1	12883.1	12070.8	11501.4	9905.16	10272.9	9291.14	9089.25	17623.9	13631.8	12368.6	12447.4	10326.6	12413.3	10342.5	9340.71	9049.37
0.57_120.0444m/z	120.044	0.56855	pos	2-Aminobenzoic acid	HMDB0001123	Benzenoids	Benzene and substituted derivatives	Benzoic acids and derivatives	C00108	38.4	0	M+H-H2O	C7H7NO2	0.0205645	911.474	860.818	545.778	663.715	1301.85	760.207	797.531	783.862	379.754	449.793	917.724	597.182	1382.13	1462.5	1117.26	1349.61	1095.68	877.695	595.227	648.174	1342.24	691.172	1270.62	754.201	758.231	950.983	1328.39
0.72_124.0869m/z	124.087	0.7226	pos	L-Histidinol	HMDB0003431	Organic nitrogen compounds	Organonitrogen compounds	Amines	C00860	38.4	0	M+H-H2O	C6H11N3O	-0.142097	1452.3	1830.34	775.419	1336.02	1492.08	1895.89	1357.52	789.21	2125	1983.63	2415.05	1906.71	828.311	822.859	2233.88	1756.42	452.602	1490.88	989.131	339.321	3606.95	1280.3	1102.17	2798.22	2651.05	925.634	2299.55
0.81_128.0705m/z	128.07	0.805983	pos	Pyrocatechol	HMDB0000957	Benzenoids	Phenols	Benzenediols	C15571	38.4	0	M+NH4	C6H6O2	-1.15728	16141.5	14230.4	14772.1	15262.5	11445.3	13133.3	14325.4	12222.3	18422.3	17780.4	14165.4	12872.7	14535	15889	11150.2	15245.4	14674.3	13006.2	15485.4	14966.5	7116.37	12099.1	15461.5	17761.8	16314.9	13514.6	14963.7
0.85_187.0709m/z	187.071	0.8477	pos	2-Furoylglycine	HMDB0000439	Organic acids and derivatives	Carboxylic acids and derivatives	Amino acids, peptides, and analogues		38.4	0	M+NH4	C7H7NO4	-2.43868	131903	126771	128072	123871	124081	127226	138605	149184	115960	127331	137915	103082	110222	100666	127952	114353	127033	134002	145933	122674	203024	122608	135861	123116	120589	129948	119169
1.11_349.0438m/z	349.044	1.10907	neg	Thymidine 3',5'-cyclic monophosphate	HMDB0001570	Organoheterocyclic compounds	Diazines	Pyrimidines and pyrimidine derivatives	C00364	38.4	0	M+FA-H	C10H13N2O7P	-1.55556	3784.24	3130.29	3834.98	2964.63	3749.16	3682.54	3251.03	3479.55	2210.42	3726.34	4513.06	1613.48	2387.13	1016.62	2120.94	4575.97	5297.42	4337.3	2625.83	2130.11	3173.53	2593.43	985.296	3015.41	3676.03	7165.52	2817.33
1.12_146.0268m/z	146.027	1.11528	pos	Acetylcysteine	HMDB0001890	Organic acids and derivatives	Carboxylic acids and derivatives	Amino acids, peptides, and analogues	C06809	38.4	0	M+H-H2O	C5H9NO3S	-1.52055	8492.51	7883.16	8618.32	8612.36	8421.4	8977.05	8943.97	9432.28	6901.87	10511.5	9370.68	7421.77	7558.99	8759.62	10944.3	11470.8	5917.29	8403.22	5954.65	6794	2066.82	6709.9	9631.36	7272.19	7185.35	10625.1	8990.75
1.12_220.1174m/z	220.117	1.11528	pos	4-ethylamino-6-isopropylamino-1,3,5-triazin-2-ol	HMDB0062766	Organoheterocyclic compounds	Triazines	1,3,5-triazines	C06552	38.4	0	M+Na	C8H15N5O	2.81902	3952.67	3209.73	4439	2692.64	3190.01	2527.32	2672.63	3244.19	3582.81	6227.73	3299.9	3148.39	2888.25	5367.92	3069.67	3518.38	2398.72	3897.48	1006.89	2079.49	269.4	2522.04	4363.39	1745.21	1787.63	1604.23	2845.06
1.46_184.0601m/z	184.06	1.46032	pos	Phthalic acid	HMDB0002107	Benzenoids	Benzene and substituted derivatives	Benzoic acids and derivatives	C01606	38.4	0	M+NH4	C8H6O4	-1.94226	4954.26	4697.18	4160.2	4661.66	4939.33	4635.91	4610.87	4617.98	5477.81	2986.92	4303.97	5518.81	4499.93	2974.06	4706.32	5975.11	3859.68	3377.53	6717.16	4517.61	3672.4	1805.12	4391.76	5442.69	5234.43	2677.88	4726.06
1.82_296.0998m/z	296.1	1.82057	neg	Deoxyadenosine	HMDB0000101	Nucleosides, nucleotides, and analogues	Purine nucleosides	Purine 2'-deoxyribonucleosides	C00559	38.4	0	M+FA-H	C10H13N5O3	-1.00365	5774.1	5219.87	5263.46	5388.34	5599.1	5931.47	5307.48	5556.18	4252.28	3804.45	3775.9	3900.59	2442.41	4449.88	3315.77	4163.25	3708.62	3691.71	4645.17	3106.52	3467.05	3004.1	3885.63	4635.98	2932.3	3963.36	4333.36
1.94_281.0891m/z	281.089	1.94032	neg	1-Methylinosine	HMDB0002721	Nucleosides, nucleotides, and analogues	Purine nucleosides	Unclassified		38.4	0	M-H	C11H14N4O5	-0.200054	2345.2	2172.85	1958.99	2208.24	2279.58	2237.74	2185.12	2233.18	1851.65	1867.36	1407.12	1007.31	478.654	1223.13	769.316	1136.21	963.823	1569.71	1500.2	852.073	764.701	1226.6	1616.11	1257.91	568.109	1116.89	1531
10.12_278.2109m/z	278.211	10.1151	pos	2-Polyprenyl-6-methoxyphenol	HMDB0060355	Lipids and lipid-like molecules	Prenol lipids	Monoterpenoids	C17552	38.4	0	M+NH4	C17H24O2	-2.05433	4655.72	4318.72	4359.5	5041.18	4354.61	4917.81	4394.18	5068.19	4916.13	4180.36	4971.25	5685.61	5248.7	5662.72	5998.52	4884.42	5101.33	5185.89	4641.72	5316.66	5640.48	5883.99	5654.1	5244.9	4601.36	5289.47	4719.22
11.03_104.1072m/z	104.107	11.0284	pos	1-Penten-3-ol	HMDB0031605	Organic oxygen compounds	Organooxygen compounds	Alcohols and polyols		38.4	0	M+NH4	C5H10O	2.0742	1535.11	1705.78	1622.59	1767.89	1630.75	2007.4	1524.58	1490.4	1691.36	1839.21	2013.7	1525.52	1471.76	1851.85	1131.22	1715.58	1828.01	1769.2	1093.27	765.695	2192.16	2107.94	1661.52	1103.31	1810.96	2097.84	1692.37
11.28_295.2277m/z	295.228	11.2763	neg	Alpha-dimorphecolic acid	HMDB0004670	Lipids and lipid-like molecules	Fatty Acyls	Lineolic acids and derivatives	C14767	38.4	0	M-H	C18H32O3	-0.527723	872.086	993.569	999.127	763.844	712.285	721.403	833.067	1059.91	909.838	841.556	403.224	773.259	982.122	634.814	703.551	401.256	483.203	825.133	1621.02	601.983	997.288	613.884	1054.18	122.42	1271.02	342.122	714.606
11.32_104.1072m/z	104.107	11.3218	pos	3-Methyl-3-buten-1-ol	HMDB0030126	Organic oxygen compounds	Organooxygen compounds	Alcohols and polyols		38.4	0	M+NH4	C5H10O	2.04071	2865.95	2994.25	2337.13	2638.14	2925.25	2793.91	2650.02	2704.96	2906.96	2258.68	2506.77	2970.06	2855.75	2817.38	2568.54	2902.15	3030.14	2970.67	1789.64	1929.46	2097.66	2582.45	2790.91	2885.78	2897.05	2865.04	2781.38
11.78_104.1072m/z	104.107	11.7774	pos	Pentanal	HMDB0031206	Organic oxygen compounds	Organooxygen compounds	Carbonyl compounds		38.4	0	M+NH4	C5H10O	1.98076	3403.29	2866.37	2895.58	2880.48	3162.74	3275.76	3040.8	2825.06	3141.76	3228.74	3062.99	3061.88	2622.5	3505.77	2772.63	2863.04	3430.58	3256.52	3383.26	3439.91	2920.44	2577.27	2998.26	2826.95	3232.74	2969.22	2872.84
12.34_104.1072m/z	104.107	12.3388	pos	Prenol	HMDB0030124	Organic oxygen compounds	Organooxygen compounds	Alcohols and polyols	C01390	38.4	0	M+NH4	C5H10O	2.22506	1820.69	1659.01	1593.8	1676.99	2063.95	1891.47	1783.45	1632.43	1797.83	1754.46	1611.2	2017.67	1732.13	2035.71	1869.53	2045.73	2124.36	2169.12	2044.67	1454.58	1136.68	1267.06	1644.49	1735.8	2122.36	2012.56	1763.57
12.80_338.2700m/z	338.27	12.8016	neg	Oleoyl glycine	HMDB0013631	Organic acids and derivatives	Carboxylic acids and derivatives	Amino acids, peptides, and analogues		38.4	0	M-H	C20H37NO3	-0.180554	1165.28	1225.13	930.104	1280.1	1131.35	1215.35	927.236	1118.31	168.728	1336.84	174.228	2.965e-09	807.795	597.495	444.58	1038.51	823.399	389.868	975.025	1177.21	227.679	951.719	164.079	228.691	421.565	1618.5	2485.03
2.16_107.0493m/z	107.049	2.16135	pos	4-Hydroxybenzyl alcohol	HMDB0011724	Benzenoids	Benzene and substituted derivatives	Benzyl alcohols	C17467	38.4	0	M+H-H2O	C7H8O2	1.18282	36361.7	37410.2	35607.1	37026.3	37121.7	37713.4	36573	35817	37874.5	39137.3	38313.6	35516.7	37335.4	40803.5	34846.1	38122.8	37274	38936.2	35071.3	42015.2	37598.6	38206.9	38605.6	37580	37386.3	37461.1	35159.7
2.16_118.0652m/z	118.065	2.16135	pos	Indole	HMDB0000738	Organoheterocyclic compounds	Indoles and derivatives	Indoles	C00463	38.4	0	M+H	C8H7N	0.321261	17909	17383.8	17281.1	18040.5	17709.4	18358.7	18850.4	18680	17587.4	17725	18060.3	16692.6	19146.5	19742.9	16812.8	19613	18148.2	19168.7	17872.5	21273	18773.3	18711.2	19313.4	18481.5	18717.4	18245.9	17845.9
2.28_225.0610m/z	225.061	2.28127	neg	myo-Inositol	HMDB0000211	Organic oxygen compounds	Organooxygen compounds	Alcohols and polyols	C00137	38.4	0	M+FA-H	C6H12O6	-3.08874	343.753	497.202	422.289	396.867	338.025	389.355	345.574	325.768	450.071	495.051	391.526	326.418	341.045	273.892	261.425	267.334	263.553	252.639	520.182	301.075	349.096	358.205	304.653	222.771	216.704	338.28	342.754
2.87_246.0980m/z	246.098	2.86632	neg	Linamarin	HMDB0033699	Organic oxygen compounds	Organooxygen compounds	Carbohydrates and carbohydrate conjugates	C01594	38.4	0	M-H	C10H17NO6	-1.14082	236.463	286.519	287.723	271.287	282.935	300.42	282.602	286.669	2.965e-09	360.055	2.965e-09	2.965e-09	21.486	715.472	2.965e-09	2.965e-09	26.2427	2.965e-09	564.297	2.965e-09	171.903	239.64	2.965e-09	2.965e-09	2.965e-09	810.656	2.965e-09
3.21_239.9969m/z	239.997	3.2103	neg	Indole-3-carboxilic acid-O-sulphate	HMDB0060002	Organoheterocyclic compounds	Indoles and derivatives	Indolecarboxylic acids and derivatives		38.4	0	M-H	C9H7NO5S	-1.42987	8145.97	7727.79	7771.94	8100.78	7632.06	7745.67	8007.6	7967.52	11048.3	4075	13098.7	17664.3	983.786	4565.29	1886.99	8102.66	3480.09	2332.7	10711.8	1436.05	1994.28	9.81279	2437.53	5667.45	2162.71	27.785	20595.4
4.02_132.0443m/z	132.044	4.0168	pos	5,6-Dihydroxyindole	HMDB0004058	Organoheterocyclic compounds	Indoles and derivatives	Hydroxyindoles	C05578	38.4	0	M+H-H2O	C8H7NO2	-0.930518	2879.32	2881.9	3084.14	3141.58	3179.7	3315.9	3298.54	3734.46	4034.16	2572.55	2973.98	2130.86	3306.89	3170.47	1882.12	3128.43	3508.37	2171.05	1923.07	3116.3	3846.33	1947.47	2682.59	2714.52	3097.62	2081.02	1587.36
4.12_186.0763m/z	186.076	4.12265	neg	2-Keto-6-acetamidocaproate	HMDB0012150	Organic acids and derivatives	Keto acids and derivatives	Medium-chain keto acids and derivatives	C05548	38.4	2.38	M-H	C8H13NO4	-4.62292	2532.91	2721.76	2697.18	2530.35	2447.23	2566.09	2614.91	2645.2	505.376	2852.23	704.92	590.814	1779.42	4436.24	402.052	862.717	1015.22	1150.28	8818.59	643.69	4716.96	2108.37	559.283	320.551	451.715	8967.63	551.596
4.32_151.0385m/z	151.039	4.31502	pos	3,4-Dihydroxybenzeneacetic acid	HMDB0001336	Benzenoids	Phenols	Benzenediols	C01161	38.4	0	M+H-H2O	C8H8O4	-2.76215	397.165	416.325	348.872	277.405	366.44	401.21	342.677	181.8	322.418	265.518	397.722	505.7	320.516	258.998	144.52	295.57	233.043	493.099	373.002	276.792	350.831	315.127	264.053	335.611	479.858	184.624	268.657
4.32_295.1284m/z	295.128	4.31502	pos	Phenylalanyl-Glutamate	HMDB0028994	Organic acids and derivatives	Carboxylic acids and derivatives	Amino acids, peptides, and analogues		38.4	0	M+H	C14H18N2O5	-1.61541	464.362	396.65	402.505	468.361	398.227	336.806	602.678	446.426	3632.77	1993.6	2.965e-09	2.965e-09	2.965e-09	2.965e-09	2.965e-09	2.965e-09	2.965e-09	2.965e-09	2.965e-09	2.965e-09	9633.2	5.36633	6.83828	2.965e-09	1174.53	67.226	2.965e-09
4.35_181.0605m/z	181.06	4.34658	pos	Isonicotinylglycine	HMDB0041912	Organic acids and derivatives	Carboxylic acids and derivatives	Amino acids, peptides, and analogues	C16623	38.4	0	M+H	C8H8N2O3	-1.7578	1083.95	1295.28	898.711	1026.48	1086.36	1038.82	1169.18	1002.74	1836.01	735.168	1257.62	548.921	1136.28	823.474	576.35	1637.14	637.799	991.076	906.1	855.504	654.994	309.277	856.854	1333.05	1563.31	401.025	996.969
4.69_179.1175m/z	179.118	4.69208	pos	Pseudooxynicotine	HMDB0001240	Organic oxygen compounds	Organooxygen compounds	Carbonyl compounds	C20361	38.4	0	M+H	C10H14N2O	-1.96816	1775.24	1595.51	1432.8	1568.27	1545.6	1672.9	1651.78	1627.83	2262.71	891.153	2241.93	1559.83	1718.32	2427.49	336.606	1254.9	2212.91	1675.82	883.418	314.818	639.439	176.942	830.19	869.333	675.554	2.965e-09	573.418
4.95_263.1385m/z	263.139	4.95142	pos	Tyrosyl-Valine	HMDB0029118	Organic acids and derivatives	Carboxylic acids and derivatives	Amino acids, peptides, and analogues		38.4	0	M+H-H2O	C14H20N2O4	-1.79223	3562.78	3434.41	3510.86	3118.6	3588.67	3425.31	3527.1	3768.65	3143.17	4150.35	3227.85	1983.04	2956.99	2966.98	2371.72	3283.26	3582.88	3329.71	3279.85	1534.65	3423.49	3562.86	2476.14	2618.35	3376.07	2640.71	3139.66
5.00_326.0881m/z	326.088	4.99708	neg	4-Hydroxyphenylacetylglutamic acid	HMDB0006061	Organic acids and derivatives	Carboxylic acids and derivatives	Amino acids, peptides, and analogues	C05595	38.4	0	M+FA-H	C13H15NO6	-0.214518	190.188	163.985	241.553	254.557	167.849	241.674	378.69	155.318	202.168	2.965e-09	318.394	850.148	2.965e-09	2.965e-09	133.737	452.493	2.965e-09	400.812	95.7959	2.965e-09	97.6736	2.965e-09	139.141	2.965e-09	2.965e-09	2.965e-09	241.322
5.29_359.1249m/z	359.125	5.28802	neg	Dityrosine	HMDB0006045	Lignans, neolignans and related compounds	Unclassified	Unclassified		38.4	0	M-H	C18H20N2O6	0.0120444	2646.22	2746.14	2799.14	2737.31	2465.03	2783	2661.85	2837.71	3311.83	3128.18	1660.77	1316.35	1599.85	792.483	1301.28	1074.43	2019.84	1561.73	2524.7	2372.94	6595.03	1472.67	1262.11	1383.38	1886.26	1179.81	1544
5.50_352.1648m/z	352.165	5.49655	pos	Tryptophyl-Phenylalanine	HMDB0029090	Organic acids and derivatives	Carboxylic acids and derivatives	Amino acids, peptides, and analogues		38.4	0	M+H	C20H21N3O3	-2.20578	13519.5	13489.7	12957.2	13046.9	13892.1	13132.1	13442.2	13955.8	10490.5	15486	11418.1	11585.5	6915.28	15186.1	9521.31	13719.5	8973.68	9553.93	5321.82	3107.91	2528.78	12744.7	13769.1	12405.3	12024.4	17424	16641
5.55_193.0492m/z	193.049	5.54652	pos	Vanilpyruvic acid	HMDB0011714	Benzenoids	Benzene and substituted derivatives	Phenylpyruvic acid derivatives		38.4	0	M+H-H2O	C10H10O5	-1.35837	2370.94	2616.57	2643.83	2471.45	2295.8	2793.19	2575.74	2516.91	3011.23	2389.62	2609.7	3169.42	2980.58	2574.87	3356.68	3191.35	2888.2	2712.05	2566.24	3060.78	2961.48	2645.61	2826.26	2369.08	2901.78	2586.08	2793.02
5.93_367.0032m/z	367.003	5.93393	neg	6-Thiourate	HMDB0060417	Organoheterocyclic compounds	Imidazopyrimidines	Purines and purine derivatives	C16613	38.4	0	2M-H	C5H4N4O2S	-1.31629	18307.9	18221.7	18768	18375.9	17672.8	17814.1	18287.1	18012	18372.2	19555.5	18888.5	18952.2	19609.5	18991	19914.9	19429.2	19889.3	19702.6	18744.8	19835.2	19197.4	19862.9	19706.1	19051.4	19352.2	19114.2	18912.6
5.95_149.0447m/z	149.045	5.94715	pos	D-Xylono-1,5-lactone	HMDB0011676	Organoheterocyclic compounds	Lactones	Delta valerolactones	C02266	38.4	0	M+H	C5H8O5	1.46729	2353.82	991.196	1167.34	1635.85	1929.57	1643.84	2102.65	1840.37	1115.33	1042.05	1007.67	1171.15	1254.77	1089.42	1203.32	1240.34	1069.36	1048.65	1123.91	1168.24	1221.69	732.414	1086.45	1200.52	1560.38	1198.08	1113.79
6.31_202.1433m/z	202.143	6.31455	pos	Capryloylglycine	HMDB0000832	Organic acids and derivatives	Carboxylic acids and derivatives	Amino acids, peptides, and analogues		38.4	0	M+H	C10H19NO3	-2.29407	391.353	452.271	429.848	345.365	380.46	299.789	197.095	326.372	382.045	452.191	459.869	406.546	370.149	137.51	435.875	348.317	289.775	387.755	385.121	350.853	230.214	252.595	333.586	188.101	363.895	273.801	319.341
6.50_255.0646m/z	255.065	6.49962	pos	5-L-Glutamyl-taurine	HMDB0004195	Organic acids and derivatives	Carboxylic acids and derivatives	Amino acids, peptides, and analogues	C05844	38.4	0	M+H	C7H14N2O6S	0.0667758	353.705	595.807	465.072	521.208	484.791	465.373	489.33	461.193	2.965e-09	2.965e-09	190.719	534.513	4971.82	2.965e-09	43.07	2.965e-09	2.965e-09	306.732	2.965e-09	2.965e-09	503.016	2.965e-09	2.965e-09	2.965e-09	2.965e-09	297.824	2.965e-09
7.05_405.1920m/z	405.192	7.05152	neg	Aldosterone	HMDB0000037	Lipids and lipid-like molecules	Steroids and steroid derivatives	Hydroxysteroids	C01780	38.4	0	M+FA-H	C21H28O5	0.467561	2827.41	2546.3	2564.44	2406.69	2187.02	2233.82	2573.28	2529.99	1255.68	1695.49	1345.27	1135.55	2819.16	1381.29	2502.1	1694.09	2801.5	1264.81	1641.79	1747.66	1329.22	1252.58	1465.7	2378	1587.02	1397.92	2112.53
7.96_162.0679n	163.075	7.96275	pos	1,2-Dihydronaphthalene-1,2-diol	HMDB0060335	Benzenoids	Naphthalenes	Unclassified	C06205	38.4	0	M+H-H2O, M+H	C10H10O2	-0.961199	6486.34	6609.38	6886.32	6837.17	6951.96	6856.6	7104.15	6817.13	7303.9	7169.78	7193.17	7911.6	7986.21	7507.85	8082.68	7631.63	7223.81	7865.11	6604.37	8473.4	7950.77	7566.9	8187.46	7755.17	7236.5	7327.89	7200.11
9.68_325.2019m/z	325.202	9.68125	neg	12S-HHT	HMDB0012535	Lipids and lipid-like molecules	Fatty Acyls	Fatty acids and conjugates	C20388	38.4	0	M+FA-H	C17H28O3	-0.359718	1682.76	1757.09	1365.41	1654.17	1305.96	1368.49	1605.76	1530.34	2023.35	979.014	2154.75	907.52	743.628	651.395	1036.61	2559.93	971.857	3555.39	3207.25	1247.41	1428.31	1241.56	1223.8	700.939	1516.67	2802.84	1390.85
0.06_119.0491m/z	119.049	0.0593	pos	4-Hydroxyphenylacetaldehyde	HMDB0003767	Benzenoids	Benzene and substituted derivatives	Phenylacetaldehydes	C03765	38.3	0	M+H-H2O	C8H8O2	-0.285661	2958.17	2304.22	3764.09	4953.1	3723.71	2608.21	2892.96	2561.43	2602.6	1135.08	2806.74	3993.47	4349.41	5502.73	4659.59	3655.71	2818.97	2926.28	2728.57	2302.68	2769.98	4308.64	5019.22	5145.07	4475.54	3301.27	2798.6
0.07_225.2206m/z	225.221	0.0731833	pos	Pentadecanoic acid	HMDB0000826	Lipids and lipid-like molecules	Fatty Acyls	Fatty acids and conjugates	C16537	38.3	0	M+H-H2O	C15H30O2	-2.6722	104859	96512.9	88395.5	100305	100729	99487.8	102515	101537	95780.5	66681.2	101557	110897	110389	114074	109043	114160	111349	111645	93367.5	110784	66257.1	109641	115106	113788	111370	112763	110220
0.13_127.0864m/z	127.086	0.1287	pos	4-Aminophenol	HMDB0001169	Benzenoids	Benzene and substituted derivatives	Aniline and substituted anilines	C02372	38.3	0	M+NH4	C6H7NO	-1.39469	24723.3	22031.3	48590.2	31236.1	25361.4	23107.4	24703.1	23898.7	22590.7	54372.4	22995.1	25522.6	31726.5	33302.5	57810.5	26396.1	24400.7	24546.4	35668.2	24837.8	52912.3	29698.3	35891.7	31429.9	29849.6	30260.5	24076.7
0.32_199.1694m/z	199.169	0.316017	neg	Hexanal	HMDB0005994	Organic oxygen compounds	Organooxygen compounds	Carbonyl compounds	C02373	38.3	0	2M-H	C6H12O	-4.56907	10160.2	10883.8	11147	9130.53	11165.5	9740.41	9872.83	9620.34	12689.8	12072.5	11991.3	11725.8	11204.5	11214.1	10373.2	10699.1	10537.8	10288.3	12565	12463.1	12555.8	11090.6	10287.8	11177.9	10865	10797.6	10765.8
0.42_154.0623m/z	154.062	0.41865	neg	2-Oxoarginine	HMDB0004225	Organic acids and derivatives	Keto acids and derivatives	Short-chain keto acids and derivatives	C03771	38.3	0	M-H2O-H	C6H11N3O3	0.687244	2238.59	2982.81	2882.42	2304.21	3039.08	2388.26	2327.16	2302.68	3642.92	3515.73	3358.11	3206.63	2949.4	3030	2889.12	3080.05	2669.95	2888.98	3395.88	3578.67	2847.57	2943.4	2551.44	2963.74	3156.15	2825.11	2974.44
0.54_157.0857m/z	157.086	0.539117	pos	2-Propylglutaric acid	HMDB0060684	Lipids and lipid-like molecules	Fatty Acyls	Fatty acids and conjugates	C16658	38.3	0	M+H-H2O	C8H14O4	-1.51909	10652.7	11073.9	10023.6	13188.4	11951.2	9624.98	9400.3	10394.8	14720	12368.1	11399.2	12211.3	13458.3	13799.4	12310.1	12172.6	12172.8	11649	13399.4	9977.48	16322.5	13217	12907	14456.5	11773	11240.1	11169.5
0.65_129.1021m/z	129.102	0.6528	pos	L-Lysine	HMDB0000182	Organic acids and derivatives	Carboxylic acids and derivatives	Amino acids, peptides, and analogues	C00047	38.3	0	M+H-H2O	C6H14N2O2	-0.840471	563.734	1682.51	980.797	913.226	569.569	1263.95	1227.84	1281.41	1775.72	1232.52	2552.37	253.289	2125	1529.97	922.054	1181.44	2313.96	984.079	494.033	784.76	1862.39	1737.12	991.275	1212.79	980.518	428.267	2300.95
0.68_155.0789m/z	155.079	0.6807	pos	D-Ornithine	HMDB0003374	Organic acids and derivatives	Carboxylic acids and derivatives	Amino acids, peptides, and analogues	C00515	38.3	0	M+Na	C5H12N2O2	-1.74952	4451.51	4066.81	3478.6	3609.13	4246.13	3568.88	4741.88	4784.84	5280.24	3621.16	3803.95	4706.18	4176.7	3271.17	2894.16	2696.96	4144.27	4082.04	2034.18	2263.47	3778.73	3160.48	3239.7	4174.15	5220.14	3527.47	3685.25
0.69_579.8955n	580.902	0.694717	pos	Inositol 1,3,4,5,6-pentakisphosphate	HMDB0003529	Organic oxygen compounds	Organooxygen compounds	Alcohols and polyols	C01284	38.3	0	M+K, M+H	C6H17O21P5	0.788799	46441	40873.5	45022.4	50588.6	45285.8	48746.3	44107.4	56480.4	34834.3	40601.7	43187	21378.6	25469.9	31947.9	27098.4	32039.5	31969.9	28330.6	61837.5	30658.5	42977.2	37298.2	27638.8	26669.4	30898.7	36964.7	17608.3
0.72_203.1499m/z	203.15	0.7226	pos	Symmetric dimethylarginine	HMDB0003334	Organic acids and derivatives	Carboxylic acids and derivatives	Amino acids, peptides, and analogues		38.3	0	M+H	C8H18N4O2	-1.89223	22025.6	21871.9	24513.1	22056.9	21202	17940.7	20222.5	21474	17729.1	20879.6	23364.6	23071	19177.8	23778.9	25152.4	19320.8	22419.1	17977.8	27692.4	21465.8	17522	21272.7	31810.2	25921.8	28049.2	18636.7	23554.5
0.73_203.0196m/z	203.02	0.727317	neg	2-Maleylacetate	HMDB0060348	Organic acids and derivatives	Keto acids and derivatives	Medium-chain keto acids and derivatives	C02222	38.3	0	M+FA-H	C6H6O5	-0.836022	12426.9	13322.7	12349.5	12061.9	14043.4	12389.8	11229.3	12490.8	8703.19	12016.8	12309.8	10145.2	10824.9	15528	7481.23	12180.1	14915.6	13683.7	9754.21	16285.3	4195.18	8892.51	14147.2	15668.8	13713.6	11076.1	12375
0.83_136.0754m/z	136.075	0.8338	pos	Dopamine	HMDB0000073	Benzenoids	Phenols	Benzenediols	C03758	38.3	0	M+H-H2O	C8H11NO2	-1.61664	42640.8	36624.2	37644.9	39032.4	43264.9	42954.3	41191.9	39997.7	38858.6	31715.6	34981.9	27149.7	29227.8	36318.8	20684.8	36748.9	35593.6	43996.2	25015.4	35377.4	31413.1	40485.4	31563.8	33069.8	34545.4	27957.7	33849
1.11_558.0038m/z	558.004	1.10907	neg	2,5-Diaminopyrimidine nucleoside triphosphate	HMDB0006821	Organic oxygen compounds	Organooxygen compounds	Carbohydrates and carbohydrate conjugates	C05923	38.3	0	M+FA-H	C9H18N5O14P3	-1.45011	1430.28	789.321	814.522	1034.16	615.772	1170.06	1338.28	613.458	1106.23	1237.27	3989.03	420.804	1155.25	2140.2	1716.65	1014.47	2267.27	1284.89	2993.09	440.83	200.258	2589.51	1595.7	577.263	2329.42	2656.7	1588.78
1.12_189.1229m/z	189.123	1.11528	pos	N-Alpha-acetyllysine	HMDB0000446	Organic acids and derivatives	Carboxylic acids and derivatives	Amino acids, peptides, and analogues	C12989	38.3	0	M+H	C8H16N2O3	-2.25855	7654.98	8136.46	8440.96	8279.14	8580.71	7825.94	9292.43	9014.13	5926.38	7062.37	7600.63	7639.3	6173.03	6857.1	6752.54	8527.85	6881.51	6219.89	7386.97	9481.44	7620.72	5003.6	7292.84	8236.49	7799.22	7877.66	8899.44
1.16_120.0558m/z	120.056	1.15687	pos	Isoniazid	HMDB0015086	Organoheterocyclic compounds	Pyridines and derivatives	Pyridinecarboxylic acids and derivatives	C07054	38.3	0	M+H-H2O	C6H7N3O	0.930386	592.867	410.94	306.058	244.008	454.24	370.943	302.294	339.06	372.924	403.38	356.583	237.907	381.462	573.16	585.989	572.052	503.531	336.513	125.881	201.783	617.776	232.28	215.389	545.184	476.937	367.225	245.199
1.50_225.0610m/z	225.061	1.50078	neg	D-Fructose	HMDB0000660	Organic oxygen compounds	Organooxygen compounds	Carbohydrates and carbohydrate conjugates	C02336	38.3	0	M+FA-H	C6H12O6	-3.27817	704.14	941.802	823.366	727.061	618.718	585.343	497.74	704.386	538.406	917.3	539.872	473.138	444.603	356.88	421.07	396.153	391.712	329.335	811.176	403.35	481.446	522.548	447.07	306.061	330.527	526.615	443.891
10.36_299.2818n	300.289	10.3573	pos	Sphingosine	HMDB0000252	Organic nitrogen compounds	Organonitrogen compounds	Amines	C00319	38.3	0	M+H-H2O, M+H	C18H37NO2	-1.95849	10211.2	11440.5	12508.6	11300.2	10932.8	11361.8	10848.6	11368.6	9988.22	19416.8	10104.6	11582.3	14487.4	10616	7407.41	11136.4	6671.77	9750.57	13844.8	5683.12	12192.7	5119.2	7749.46	18533.9	4570.56	5576.82	6634.88
10.56_356.2788m/z	356.279	10.5582	pos	14,15-DiHETrE	HMDB0002265	Lipids and lipid-like molecules	Fatty Acyls	Eicosanoids	C14775	38.3	0	M+NH4	C20H34O4	-2.16401	1753.02	1676.21	1544.87	1075.55	1357.42	1584.1	1276.52	1597.51	368.978	204.963	283.047	2.965e-09	521.395	930.014	392.79	1803.24	1144.7	533.511	816.74	1971.49	753.951	1158.09	2.965e-09	184.582	584.549	1899.33	6866.59
10.63_311.2228m/z	311.223	10.6256	neg	9(S)-HPODE	HMDB0006940	Lipids and lipid-like molecules	Fatty Acyls	Lineolic acids and derivatives	C14827	38.3	0	M-H	C18H32O4	-0.0144715	885.818	802.586	651.006	762.325	767.615	655.737	602.33	552.65	3136.19	1062.72	1144.2	1319.72	676.633	563.326	1611.67	289.136	1860.45	875.79	2007.87	1067.74	1288.62	554.361	2652.89	542.952	3252.67	206.871	3058.34
10.64_331.1914m/z	331.191	10.6424	neg	Androstenedione	HMDB0000053	Lipids and lipid-like molecules	Steroids and steroid derivatives	Androstane steroids	C00280	38.3	0	M+FA-H	C19H26O2	-0.187809	1195.07	1584.68	1291.69	1260.79	1489.83	1078.74	1027.29	1391.74	1139.6	251.509	776.231	3020.75	1102.19	200.34	1989.46	562.987	133.598	606.591	666.223	275.131	651.446	551.402	1042.42	1020.02	2764.79	284.466	2136.55
10.98_690.2455m/z	690.245	10.9843	pos	Lacto-N-tetraose	HMDB0006566	Organic oxygen compounds	Organooxygen compounds	Carbohydrates and carbohydrate conjugates		38.3	0	M+H-H2O	C26H45NO21	0.5265	2754.19	3834.42	5739.82	3847.52	4844.99	4778.62	4353.64	5009.75	4877.08	2396.93	5721.3	12313.4	3781.1	1563.18	8005.28	5575.78	2805.18	4092.13	3291.73	5455.61	4674.97	3540.37	3953.07	6721.11	6570.77	3396.97	6483.73
11.87_121.0283m/z	121.028	11.8663	pos	Salicylic acid	HMDB0001895	Benzenoids	Benzene and substituted derivatives	Benzoic acids and derivatives	C00805	38.3	0	M+H-H2O	C7H6O3	-0.482301	287.173	392.66	399.756	383.813	370.88	362.338	414.513	339.591	706.008	629.797	270.093	447.416	264.745	295.205	454.58	401.534	472.457	478.688	279.421	442.845	364.338	363.665	417.551	297.681	465.388	382.596	493.19
11.87_508.3755m/z	508.376	11.8663	pos	LysoPC(P-18:0)	HMDB0013122	Lipids and lipid-like molecules	Glycerophospholipids	Glycerophosphocholines	C04230	38.3	0	M+H	C26H54NO6P	-1.22748	73928.7	83192.3	81303.3	78155.4	77817.9	77373.2	75787.7	81038.2	49726.4	69669.6	80139.4	114553	64227.5	77958.6	54842.6	70893.3	68819.8	83575	50534.5	68140.1	63402.1	83333.9	67596.6	76540.7	67749.1	80957.8	67186.9
13.71_138.0772m/z	138.077	13.7138	pos	Purine	HMDB0001366	Organoheterocyclic compounds	Imidazopyrimidines	Purines and purine derivatives	C15587	38.3	0	M+NH4	C5H4N4	-1.73154	6684.8	4930.68	5070.83	5720.07	5577.25	5555.93	6244.75	5921.62	5585.53	5454.75	5598.22	5333	5565.07	6187.19	6948.51	6713.57	6013.07	6410.39	6101.54	6311.84	5923.76	6028.58	6892.89	6226.93	6418.31	5261.17	6134.15
2.04_244.9976m/z	244.998	2.04293	neg	Dimethylallylpyrophosphate	HMDB0001120	Lipids and lipid-like molecules	Prenol lipids	Isoprenoid phosphates	C00235	38.3	0	M-H	C5H12O7P2	-3.83579	1184.54	1049.49	1266.63	1187.81	1188.9	1171.06	1213.63	1295.75	1102.81	1053.49	976.735	594.637	810.309	820.803	749.944	893.607	919.326	1256.96	1155.27	714.067	694.034	1273.09	1163.75	693.551	745.865	1112.16	1151.24
2.18_235.0720m/z	235.072	2.1781	neg	2-Hydroxyfelbamate	HMDB0060670	Lipids and lipid-like molecules	Glycerolipids	Unclassified	C16582	38.3	0	M-H2O-H	C11H14N2O5	-1.67504	1278.41	1307.64	1341.81	1380.4	1484.06	1485.55	1424.18	1387.39	1871.09	1893.78	1574.55	467.462	990.152	917.452	363.885	350.743	2132.38	561.242	977.885	874.723	206.353	365.032	801.986	635.94	1417.11	290.077	844.978
3.97_196.0601m/z	196.06	3.96757	pos	Leucodopachrome	HMDB0004067	Organoheterocyclic compounds	Indoles and derivatives	Indolecarboxylic acids and derivatives	C05604	38.3	0	M+H	C9H9NO4	-1.82466	3050.32	3019.35	2950.15	3077.35	2783.82	3333.52	2712.27	3282.34	7566.7	1289.51	5181.94	6084.72	4587.78	580.859	2702.44	4611.57	2164.69	2971.74	1486.5	1967.21	1634.39	294.254	3924.61	3703.76	3456.83	295.64	3379.51
4.21_204.0492m/z	204.049	4.21102	pos	8-Hydroxy-7-methylguanine	HMDB0006037	Organoheterocyclic compounds	Imidazopyrimidines	Purines and purine derivatives		38.3	0	M+Na	C6H7N5O2	-0.194972	11872.3	10680.1	11569.1	14449.8	12370.2	10548.3	10477.7	12637.6	9631.06	12227.6	10248.8	10379.5	10614.5	10437.4	11231.6	10281.4	9969.56	12550.6	8605.54	12947.5	11031.2	10754	13197.6	11097.4	10502.5	11775.8	13257.2
4.64_149.0447m/z	149.045	4.64228	pos	2-Hydroxyglutarate	HMDB0059655	Organic acids and derivatives	Hydroxy acids and derivatives	Short-chain hydroxy acids and derivatives	C02630	38.3	0	M+H	C5H8O5	1.65978	639.225	667.716	632.116	561.388	587.109	682.401	684.21	524.894	709.54	670.722	657.467	487.243	542.325	689.729	644.375	729.899	886.174	613.33	650.24	800.892	634.586	695.008	684.889	758.957	704.71	629.233	577.138
4.76_229.0713m/z	229.071	4.75905	neg	Vanylglycol	HMDB0001490	Benzenoids	Phenols	Methoxyphenols	C05594	38.3	0	M+FA-H	C9H12O4	-2.41588	3147.08	2799.11	3193.93	2881.09	3054.28	3179.91	3114.82	2899.96	3112.26	3028.23	2905.76	2881.49	2866.02	3011.42	3092.78	3022.7	3237.88	2868.45	2869.88	3099.02	3442.84	3235.09	3205.64	3400.72	2924.01	3204.64	3262.58
5.13_235.0720m/z	235.072	5.1345	neg	p-Hydroxyfelbamate	HMDB0060669	Benzenoids	Phenols	1-hydroxy-2-unsubstituted benzenoids	C16584	38.3	0	M-H2O-H	C11H14N2O5	-1.80791	1017.64	1000.67	1049.53	932.709	874.449	987.819	992.992	1040.08	1199.79	1029.27	990.85	389.812	693.232	626.648	219.017	288.149	1121.76	310.981	449.152	479.752	70.5454	281.996	478.968	451.008	895.251	183.909	465.97
5.30_250.0942m/z	250.094	5.29838	pos	Adenosine	HMDB0000050	Nucleosides, nucleotides, and analogues	Purine nucleosides	Unclassified	C00212	38.3	0	M+H-H2O	C10H13N5O4	2.91528	1273.58	1395.72	1355.79	1317.02	1384.9	1102.79	1037	1165.96	451.132	2239.64	421.399	2.965e-09	1108.21	2899.12	2.965e-09	625.227	773.467	371.313	811.469	2.965e-09	938.591	2176.86	2.965e-09	2.965e-09	2.965e-09	4391.93	2.965e-09
5.59_225.0400m/z	225.04	5.5915	neg	4-Hydroxyphenylpyruvic acid	HMDB0000707	Benzenoids	Benzene and substituted derivatives	Phenylpyruvic acid derivatives	C01179	38.3	0	M+FA-H	C9H8O4	-2.36452	713.191	660.548	765.228	707.975	710.742	752.429	664.683	734.246	816.688	687.722	702.455	588.39	743.875	761.979	834.045	785.404	802.506	705.511	643.232	802.325	722.927	764.545	861.169	734.956	806.358	781.272	760.109
5.69_367.0033m/z	367.003	5.69455	neg	6-thiouric acid	HMDB0060601	Organoheterocyclic compounds	Imidazopyrimidines	Purines and purine derivatives	C16613	38.3	0	2M-H	C5H4N4O2S	-1.15112	5974.8	5782.28	6227.01	6240.26	6009.36	6427.7	6116.41	6050.63	6442.46	6138.67	6559.69	6759.2	7048.25	6695.01	6417.63	6503.84	6790.38	6477.61	6037.58	6609.23	6348.49	6358.67	6916.89	7136.43	6902.97	6669.46	6127.53
5.90_188.0345m/z	188.035	5.89995	neg	4-(2-Aminophenyl)-2,4-dioxobutanoic acid	HMDB0000978	Organic oxygen compounds	Organooxygen compounds	Carbonyl compounds	C01252	38.3	0	M-H2O-H	C10H9NO4	-3.8582	69.5722	81.1524	95.3144	80.274	112.795	60.103	68.6079	90.4863	77.0271	71.5194	72.9408	102.413	50.6687	86.6726	81.1946	98.9415	91.4852	113.801	75.7907	68.6743	96.8781	48.7864	81.7625	105.095	168.885	15.2173	60.3192
6.12_249.0220m/z	249.022	6.12308	neg	Taurine	HMDB0000251	Organic acids and derivatives	Organic sulfonic acids and derivatives	Organosulfonic acids and derivatives	C00245	38.3	0	2M-H	C2H7NO3S	-0.351635	235.929	261.85	270.35	297.515	323.21	288.868	306.007	283.449	291.639	393.659	310.962	302.609	278.478	359.863	306.527	260.391	326.569	324.812	249.645	347.299	370.466	272.104	383.193	270.66	364.569	317.816	335.036
6.47_299.1037m/z	299.104	6.46695	neg	10-Hydroxycarbazepine	HMDB0060676	Organoheterocyclic compounds	Benzazepines	Dibenzazepines	C07493	38.3	0	M+FA-H	C15H14N2O2	-0.101501	284.945	405.671	340.022	306.604	418.427	251.127	296.711	277.418	181.843	364.358	276.855	137.973	164.706	294.364	156.68	193.211	226.967	461.122	217.001	165.252	17.375	316.843	123.42	156.519	231.874	105.776	301.518
6.47_409.2233m/z	409.223	6.46695	neg	Dihydrocortisol	HMDB0003259	Lipids and lipid-like molecules	Steroids and steroid derivatives	Hydroxysteroids	C05471	38.3	0	M+FA-H	C21H32O5	0.297429	346.909	393.344	371.469	419.441	354.359	432.783	295.653	322.742	157.221	270.757	126.939	118.235	297.557	118.713	150.218	272.606	248.056	78.6135	264.357	179.601	134.619	353.564	287.981	278.649	212.297	221.925	378.255
7.34_498.2899m/z	498.29	7.34413	neg	Taurochenodesoxycholic acid	HMDB0000951	Lipids and lipid-like molecules	Steroids and steroid derivatives	Bile acids, alcohols and derivatives	C05465	38.3	0	M-H	C26H45NO6S	0.747139	120273	127428	126652	119302	115568	121098	123629	118727	26260	69879.5	92771	425448	64403.3	33295.1	973872	46370.7	33228	115487	186672	111088	34964.7	22559.2	47657.6	44151.4	88637.9	28411.3	33968.5
7.79_661.2567m/z	661.257	7.7918	neg	Ciprofloxacin	HMDB0014677	Organoheterocyclic compounds	Quinolines and derivatives	Quinoline carboxylic acids	C05349	38.3	0	2M-H	C17H18FN3O3	-3.67404	798.29	1419.69	655.37	1290.43	788.933	608.461	1042.23	629.711	2.965e-09	1095.53	114.589	3635.94	238.229	2.965e-09	2767.25	2.965e-09	2.965e-09	2.965e-09	742.212	322.986	458.429	150.92	2.965e-09	2.965e-09	1054.11	470.923	2.965e-09
9.82_236.1050m/z	236.105	9.81782	neg	4-Hydroxydebrisoquine	HMDB0006468	Organoheterocyclic compounds	Tetrahydroisoquinolines	Unclassified		38.3	0	M+FA-H	C10H13N3O	4.9852	7801.32	8476.56	8411.49	8157.42	7950.22	8041.62	7700.96	8146.57	3428.03	5608.4	4224	3282.54	2384.25	2979.3	2313.33	2626.75	3080.82	3497.1	3512.81	2296.28	2450.22	2420.13	2172.05	3248.82	2953.72	3801.14	2351.9
0.54_149.0595m/z	149.059	0.539117	pos	3-(3-Hydroxyphenyl)propanoic acid	HMDB0000375	Phenylpropanoids and polyketides	Phenylpropanoic acids	Unclassified	C11457	38.2	0	M+H-H2O	C9H10O3	-1.35106	9233.43	8616.51	7317.66	10742.5	11501.2	9599.5	9589	9668.81	10279.5	8286.02	9223.91	12492.7	12956.6	13572.9	13008	10461.7	11229.4	12117.4	8725.48	6647.58	11672.2	11598.7	11760.3	13876.4	12893.7	9411.8	9457.28
1.09_120.0807m/z	120.081	1.08733	pos	2-Hydroxyphenethylamine	HMDB0001065	Organic nitrogen compounds	Organonitrogen compounds	Amines	C02735	38.2	0	M+H-H2O	C8H11NO	-0.268757	366.841	335.754	407.194	132.711	328.825	389.127	189.69	232.443	269.951	326.607	244.679	572.34	347.916	517.927	591.947	421.333	299.242	481.65	150.149	370.508	131.839	486.153	150.495	308.47	619.35	282.471	390.449
1.12_153.0403m/z	153.04	1.11528	pos	Xanthine	HMDB0000292	Organoheterocyclic compounds	Imidazopyrimidines	Purines and purine derivatives	C00385	38.2	0	M+H	C5H4N4O2	-2.69793	6197.47	4938.24	5200.2	4573.02	5763.57	5878.87	5519.77	6112.14	2789.06	3805.13	4302.4	6099.24	5724.74	6393.55	5022.85	6070.69	4566.79	3379.83	6800.73	11748.9	3444.04	1844.08	3541.11	5574.74	3012.73	4247.2	7106.18
1.48_147.0761m/z	147.076	1.4754	pos	D-Glutamine	HMDB0003423	Organic acids and derivatives	Carboxylic acids and derivatives	Amino acids, peptides, and analogues	C00819	38.2	0	M+H	C5H10N2O3	-1.90516	394.587	414.109	561.357	622.106	474.277	476.609	632.517	639.724	117.455	233.887	83.5953	2.965e-09	148.958	499.327	75.6462	500.207	313.195	270.093	130.938	176.812	447.777	147.452	259.652	202.526	337.509	279.605	522.732
1.53_153.0404m/z	153.04	1.53493	pos	Oxypurinol	HMDB0000786	Organoheterocyclic compounds	Imidazopyrimidines	Purines and purine derivatives	C07599	38.2	0	M+H	C5H4N4O2	-1.72553	1027.51	679.481	1113.07	1008.96	1284.43	1028.6	1069.09	1016.4	985.168	891.811	742.07	425.809	630.051	853.679	1063.21	1423.72	1134.42	965.463	576.605	1711.46	261.306	754.925	915.586	1217.36	1170.47	1390.04	1273.32
1.70_303.0831m/z	303.083	1.70143	neg	Ribothymidine	HMDB0000884	Nucleosides, nucleotides, and analogues	Pyrimidine nucleosides	Unclassified		38.2	0	M+FA-H	C10H14N2O6	-0.956209	697.138	422.625	461.531	673.006	390.717	641.246	681.675	648.481	628.07	516.481	461.343	408.895	170.795	619.592	384.632	552.91	426.32	480.834	408.995	302.114	429.469	427.805	528.291	565.96	387.274	353.453	496.683
11.02_413.0038m/z	413.004	11.0213	neg	Alginic acid	HMDB0029940	Organic oxygen compounds	Organooxygen compounds	Carbohydrates and carbohydrate conjugates	C01768	38.2	0	M-H	C12H16O12P2	-1.52937	3107.03	3019.36	1977.42	3175.49	2861.56	3126.04	2252.22	3571.17	2695.24	2489.86	3141.98	2492.93	2721.15	3423.64	2164.5	3148.26	2577.41	2872.53	3182.07	3281.17	3197.57	2122.83	3130.74	2134.18	2931.05	2386.93	3199.02
11.11_325.2002m/z	325.2	11.1052	pos	N1,N12-Diacetylspermine	HMDB0002172	Organic acids and derivatives	Carboximidic acids and derivatives	Carboximidic acids	C03413	38.2	0	M+K	C14H30N4O2	0.412888	1316.37	1428.25	1338.99	1370.64	1340.97	1711.96	1689.76	1444.99	1799.8	1228.13	1722.49	1599.42	2062.92	2028.57	1693.28	1611.65	1971.37	1238.35	1507.16	1927.12	2024.71	1667.62	2099.29	1768.31	1221.47	1771.91	2319.59
11.43_247.1701m/z	247.17	11.4288	neg	(-)-alpha-Curcumene	HMDB0061838	Lipids and lipid-like molecules	Prenol lipids	Sesquiterpenoids	C09649	38.2	0	M+FA-H	C15H22	-1.38234	2734.38	2290.18	2553.98	2955.04	2534.89	2875.12	2603.01	2614.23	2655.12	3040.71	2843.08	2565.17	3009.18	2921.27	3028.12	2709.5	2634.1	2385.18	2591.28	3139.58	2916.74	3184.6	2927.41	2860.13	2793.55	2731.37	2405.9
2.40_311.1230m/z	311.123	2.39795	pos	gamma-Glutamyltyrosine	HMDB0011741	Organic acids and derivatives	Carboxylic acids and derivatives	Amino acids, peptides, and analogues		38.2	0	M+H	C14H18N2O6	-2.40042	15937.9	16451.2	16699.5	16414.1	15907.1	17923.9	16271.2	16965.5	9103.94	17901	11018.3	7309.37	11285.7	11394.7	5698.27	8666.86	7854.55	16341	5283.93	10832.8	24485.7	13867.5	14716.1	16029.2	10388.5	27049.3	22713.8
3.58_205.1947m/z	205.195	3.58103	pos	(+)-1(10),4-Cadinadiene	HMDB0035084	Lipids and lipid-like molecules	Prenol lipids	Sesquiterpenoids	C06394	38.2	0	M+H	C15H24	-2.07244	76182.8	70644.3	69110	71819.5	72904.9	71370.9	73281.8	74770.6	73975	76755	77994.2	78672.1	82295.4	80773.9	83405.9	82915.5	81314.3	79810.1	71281.8	84349.7	78654.2	82558.3	86584.1	84695.6	82465.7	80052.4	80185.4
4.17_120.0808m/z	120.081	4.1663	pos	m-Tyramine	HMDB0004989	Benzenoids	Benzene and substituted derivatives	Phenethylamines		38.2	0	M+H-H2O	C8H11NO	-0.127924	8018.72	8248.44	8523.63	8246.82	8580.03	8679.57	8426.33	8707.61	6914.94	8078.23	8217.44	7011.11	7716.8	9185.65	7256.16	8164.44	7734.69	8551.53	6720.41	8977.48	8531.95	8597.7	8387.99	8028.81	7901.84	7029.28	7533.14
4.41_307.0436m/z	307.044	4.41473	neg	Mannitol 1-phosphate	HMDB0001530	Organic oxygen compounds	Organooxygen compounds	Carbohydrates and carbohydrate conjugates	C00644	38.2	0	M+FA-H	C6H15O9P	0.289615	224.314	184.031	232.916	214.173	230.476	238.616	259.681	234.373	293.914	118.427	234.059	188.566	242.41	68.2853	79.2645	200.398	233.915	131.344	61.5554	144.163	686.796	122.41	184.681	231.522	102.226	385.158	19.5734
4.51_152.0703m/z	152.07	4.50887	pos	Norepinephrine	HMDB0000216	Benzenoids	Phenols	Benzenediols	C00547	38.2	0	M+H-H2O	C8H11NO3	-1.53405	3024.78	2809.53	3013.79	3204.09	2948.73	2820.68	3069.82	2882.3	3287.73	2999.54	3541.03	3027.62	2714.44	2563.51	2454.28	2756.59	2936.71	2816.48	2316.32	2804.03	4284	2573.14	2791.43	2941.45	2953.82	3514.73	2465.54
4.78_341.0877m/z	341.088	4.77635	neg	Vanillic acid-4-O-glucuronide	HMDB0060024	Organic oxygen compounds	Organooxygen compounds	Carbohydrates and carbohydrate conjugates		38.2	0	M-H	C15H18O9	-0.21305	290.068	311.238	395.106	337.108	145.304	220.575	375.208	380.554	575.06	393.571	163.258	398.283	1075.25	70.9115	81.9556	246.203	393.369	242.816	55.1597	513.532	645.897	167.1	124.739	27.794	117.942	982.481	89.1881
4.88_243.1710m/z	243.171	4.87827	neg	Isoleucyl-Leucine	HMDB0028911	Organic acids and derivatives	Carboxylic acids and derivatives	Amino acids, peptides, and analogues		38.2	0	M-H	C12H24N2O3	-1.61253	2731.58	2660.42	2667.42	2659.7	2812.48	3013.56	3109.41	2629.1	2546.15	2764.8	2592.39	1457.89	1962.94	2450.7	2077.24	2134.78	2105.78	2317.7	1755.92	608.027	1529.58	2679.46	2146.17	2415.92	2809.76	2734.01	2222.11
4.90_332.1252m/z	332.125	4.895	neg	Tryptophyl-Glutamate	HMDB0029082	Organic acids and derivatives	Carboxylic acids and derivatives	Amino acids, peptides, and analogues		38.2	0	M-H	C16H19N3O5	0.116107	1206.38	1354.33	1395.39	1121.63	1099.44	1320.72	1455.28	1112.38	559.916	894.777	450.474	616.644	987.78	371.37	470.45	429.577	399.477	1167.95	511.923	624.465	1495.97	414.932	1206	1406.62	728.031	1248.96	1770.14
5.08_203.0918m/z	203.092	5.08287	neg	3-Oxovalproic acid	HMDB0060685	Organic acids and derivatives	Keto acids and derivatives	Short-chain keto acids and derivatives	C16652	38.2	0	M+FA-H	C8H14O3	-4.31671	303.822	274.746	299.51	279.363	278.541	316.706	265.758	285.668	307.891	256.113	296.229	287.059	286.981	298.626	345.677	204.883	271.892	288.441	297.905	301.728	308.644	237.187	406.693	262.981	293.444	279.208	362.284
5.20_149.0959m/z	149.096	5.19953	pos	Cuminaldehyde	HMDB0002214	Lipids and lipid-like molecules	Prenol lipids	Monoterpenoids	C06577	38.2	0	M+H	C10H12O	-1.51591	6879.32	7125.7	7139.27	7407.48	7345.11	7227.44	6983.3	6917.22	7168.57	7071.9	6915.49	7101.56	7578.45	7749.93	6910.88	6818.41	7383.29	7406.89	7349.21	6356.77	7164.34	7966.38	7863.19	7923.02	6735.15	7922.07	7965.12
5.20_287.0649m/z	287.065	5.19953	pos	gamma-Glutamylthreonine	HMDB0029159	Organic acids and derivatives	Carboxylic acids and derivatives	Amino acids, peptides, and analogues		38.2	0	M+K	C9H16N2O6	3.49506	1332.96	1493.64	1945.24	1642.32	1781.93	1514.31	1368.48	1625.38	722.674	1224.95	1120.18	702.789	1391.34	1213.45	776.386	992.902	1682.59	1554.55	1555.31	118.795	1203.62	1387.59	1090.4	1577.37	860.183	1751.55	1576.57
5.25_225.0399m/z	225.04	5.25402	neg	Aspirin	HMDB0001879	Benzenoids	Benzene and substituted derivatives	Benzoic acids and derivatives	C01405	38.2	0	M+FA-H	C9H8O4	-2.9276	2392.83	2432.44	2488.25	2536.31	2438.62	2570.49	2441.51	2614.8	2446.11	2538.59	2522.49	2570.51	2365.92	2677.87	2725.85	2535.24	2645.19	2423.3	2681.17	2620.09	2850.18	2516.69	2677.21	2467.88	2581.57	2818.01	2414.2
5.57_217.1076m/z	217.108	5.57425	neg	9-Oxo-nonanoic acid	HMDB0094711	Lipids and lipid-like molecules	Fatty Acyls	Fatty acids and conjugates	C16322	38.2	0	M+FA-H	C9H16O3	-3.46543	595.753	695.172	686.64	606.838	681.577	553.469	584.843	638.949	593.835	551.949	506.564	798.495	861.831	415.195	649.142	469.124	489.303	777.667	646.935	485.775	1254.76	467.784	767.374	611.497	562.603	643.966	675.44
6.03_172.0600m/z	172.06	6.03008	pos	Gentisic acid	HMDB0000152	Benzenoids	Benzene and substituted derivatives	Benzoic acids and derivatives	C00628	38.2	0	M+NH4	C7H6O4	-2.53932	932.284	972.514	984.292	1004.43	1031.41	972.072	930.753	1067.11	397.735	2038.79	493.929	305.546	1133.57	1805.35	305.182	649.177	674.169	385.537	624.864	295.326	799.393	1896.66	356.704	329.857	181.888	3507.87	276.109
7.57_202.2161m/z	202.216	7.57043	pos	Lauric aldehyde	HMDB0033933	Organic oxygen compounds	Organooxygen compounds	Carbonyl compounds	C02278	38.2	0	M+NH4	C12H24O	-2.35032	2150.46	2014.76	1877.66	2092.71	2199.76	1982.34	2093.28	2172.7	456.595	682.642	431.621	538.536	377.185	276.547	419.302	403.587	394.099	478.506	503.96	457.146	655.378	426.888	495.985	597.612	381.666	394.203	626.178
7.80_124.1120m/z	124.112	7.80092	pos	o-Xylene	HMDB0059851	Benzenoids	Benzene and substituted derivatives	Xylenes	C07212	38.2	0	M+NH4	C8H10	-0.559257	399.578	312.139	370.752	329.977	335.689	348.624	389.709	306.979	385.968	393.483	327.138	338.093	417.063	356.51	360.65	361.156	324.796	324.694	363.046	442.188	357.683	363.388	439.888	372.028	389.107	352.719	363.829
7.82_163.1478m/z	163.148	7.81633	pos	1,3-Diisopropylbenzene	HMDB0013806	Benzenoids	Benzene and substituted derivatives	Cumenes		38.2	0	M+H	C12H18	-2.28113	1681.5	1479.08	1555.1	1560.4	1717.18	1464.13	1565.13	1504.48	1462.86	1614.7	1664.78	1694.04	1909.33	1679.98	1898.87	1567.4	1480.26	1698.25	1458.83	1737.96	1617.8	1776.9	1803.89	1672.92	1588.79	1436.11	1532.18
7.84_209.0812m/z	209.081	7.84222	neg	4-Isopropylbenzoic acid	HMDB0035268	Lipids and lipid-like molecules	Prenol lipids	Monoterpenoids	C06578	38.2	0	M+FA-H	C10H12O2	-4.31822	536.569	484.483	515.53	435.428	467.395	441.803	467.352	414.86	490.639	448.689	563.593	457.859	512.441	512.187	574.747	559.622	600.06	505.826	545.118	388.947	474.302	557.968	582.543	436.893	553.686	498.335	549.276
9.02_131.1065m/z	131.107	9.02105	pos	Ethyl isovalerate	HMDB0030028	Lipids and lipid-like molecules	Fatty Acyls	Fatty acid esters	C12290	38.2	0	M+H	C7H14O2	-0.869984	856.272	1099.58	1169.51	777.142	836.826	843.344	1529.04	786.723	1374.93	1262.85	812.175	1358.9	1086.8	1512.06	868.571	1716.14	1719.54	955.629	1125.66	1420.78	1101.52	943.964	1178.99	1792.78	1553.65	1010.42	934.291
9.29_249.1130m/z	249.113	9.28605	neg	Ubiquinone-1	HMDB0002012	Lipids and lipid-like molecules	Prenol lipids	Quinone and hydroquinone lipids	C00399	38.2	0	M-H	C14H18O4	-0.794406	2058.88	2719.93	2730.04	2472.31	2368.92	2405.38	2407.17	2196.92	3044	2643.44	2969.43	2817.15	2827.21	2647.22	2726.74	2579.75	2276.5	2395.78	2967.71	3054.97	2628.13	2586.48	2643.29	2902.36	2427.19	2442.53	2664.62
9.51_277.2157m/z	277.216	9.51443	pos	13-OxoODE	HMDB0004668	Lipids and lipid-like molecules	Fatty Acyls	Lineolic acids and derivatives	C14765	38.2	0	M+H-H2O	C18H30O3	-1.82153	4865.48	5823.28	5384.95	5603.69	5787.5	6121.02	5349.09	5464.83	3551.17	5715.04	5073.76	6505.53	4090.35	2826.95	2935	4041.59	2872.26	6177.44	9670.92	5607.5	10053.9	4764.6	1946.3	6369.72	3388.89	7729.04	3277.74
0.02_125.0231m/z	125.023	0.01765	pos	cis,cis-Muconic acid	HMDB0006331	Lipids and lipid-like molecules	Fatty Acyls	Fatty acids and conjugates	C02480	38.1	0	M+H-H2O	C6H6O4	-1.85702	787.375	831.546	837.397	829.496	649.69	627.047	678.976	507.272	946.941	2.965e-09	856.006	880.631	623.468	988.382	652.965	879.893	511.257	754.152	762.281	724.107	108.607	781.683	718.316	1027.03	575.458	798.855	734.969
0.06_135.0438m/z	135.044	0.0593	pos	p-Hydroxyphenylacetic acid	HMDB0000020	Benzenoids	Phenols	1-hydroxy-2-unsubstituted benzenoids	C00642	38.1	0	M+H-H2O	C8H8O3	-1.53544	35950.2	25872.6	32730.6	41333.9	40352.3	34123.5	36239.7	34524.9	25303.3	29883.8	28928.6	39246.9	41376.9	48594.7	48966.7	44220.6	38310.6	37879.8	27747.3	31013.9	39297.7	40743.8	47164.5	49197.4	45534.1	40574.6	37348.3
0.26_169.0852n	168.078	0.264617	neg	3-Methylhistidine	HMDB0000479	Organic acids and derivatives	Carboxylic acids and derivatives	Amino acids, peptides, and analogues	C01152	38.1	0	M-H2O-H, M-H	C7H11N3O2	0.411941	6026.66	7220.46	6280.74	6108.8	7338.4	6540.94	5792.33	5711.68	8071.53	7207.61	6358.07	7164.34	6272.93	7429.93	7694.91	7428.47	6495.24	6014.41	7243.46	7782.19	7078.83	6328.28	6346.41	7159.36	7614.99	7324.19	6857.44
0.67_301.1404m/z	301.14	0.6667	pos	alpha-CEHC	HMDB0001518	Organoheterocyclic compounds	Benzopyrans	1-benzopyrans		38.1	0	M+Na	C16H22O4	-2.27629	45134.4	48941.2	51095.2	52260.1	40946.3	46521.3	46992	40967.9	56396.9	51927.3	45179.9	52902.3	49075.2	52176.2	57703.3	54362.3	49263.2	51179.2	45031.2	59240.3	24812	48498.3	48921.1	47166.4	46623.1	50286.3	47371.2
0.68_185.0418m/z	185.042	0.6807	pos	2-Hydroxy-2-ethylsuccinic acid	HMDB0059758	Lipids and lipid-like molecules	Fatty Acyls	Fatty acids and conjugates	C02488	38.1	0	M+Na	C6H10O5	-1.78162	3808.77	6077.47	3899.44	4974.83	4236.98	3539.54	3091.5	3098.39	8289.8	7575.29	5172.35	5247.95	3871.4	4077.93	3701.9	2962.49	2685.63	2455.47	7370.62	4123.4	3372.2	5320.89	2787.64	4130.11	3670.47	3475.68	2435.35
0.72_169.9855m/z	169.985	0.7226	pos	Iminoaspartic acid	HMDB0001131	Organic acids and derivatives	Carboxylic acids and derivatives	Dicarboxylic acids and derivatives	C05840	38.1	0	M+K	C4H5NO4	3.60426	6267.15	5516.19	5993.91	5306.34	6523.29	5916.41	5794.69	7657.41	5974	6083.22	7710.04	11806	10140.2	6036.79	6816.55	10282.9	8680.72	12858.5	5504.06	16223	1620.39	3902.89	3271	11714.6	5935.6	2992.22	7998.15
0.78_115.1118m/z	115.112	0.778183	pos	5-Methyl-2-hexanone	HMDB0031549	Organic oxygen compounds	Organooxygen compounds	Carbonyl compounds		38.1	0	M+H	C7H14O	0.594762	4139.34	3955.28	4618.44	2766.8	2794.29	1906.17	4771.91	3449.24	4872.3	5249.85	5208.62	7684.24	6032.71	7358.88	5467.14	4993.79	5778.14	7052.12	3616.82	6141.07	1784.56	4727.59	6086.78	6201.41	5523.32	1815.9	4768.59
0.81_229.1541m/z	229.154	0.805983	pos	Leucylproline	HMDB0011175	Organic acids and derivatives	Carboxylic acids and derivatives	Amino acids, peptides, and analogues		38.1	0	M+H	C11H20N2O3	-2.51091	66964.5	81199.2	73440.2	76443.9	76417.3	79555.6	67278.8	71749.3	52562.5	75573.5	40659.1	59403.9	80677.4	46681.3	31468.3	50412	51881.2	37180.7	72165.3	48493.4	54701.1	45318.3	50513.6	37036.7	49004.2	43231.6	56513.8
0.83_930.1883m/z	930.188	0.8338	pos	3-Oxooctanoyl-CoA	HMDB0003941	Lipids and lipid-like molecules	Fatty Acyls	Fatty acyl thioesters	C05267	38.1	0	M+Na	C29H48N7O18P3S	0.10952	1.38666e+06	1.15342e+06	1.34155e+06	1.24658e+06	1.20682e+06	1.28693e+06	1.53757e+06	1.50253e+06	1.10939e+06	1.20432e+06	1.35197e+06	1.04223e+06	1.0843e+06	984746	1.54029e+06	1.20474e+06	1.40405e+06	1.41953e+06	1.40632e+06	1.17646e+06	2.2503e+06	1.38219e+06	1.40623e+06	1.19252e+06	1.37574e+06	1.52001e+06	1.24876e+06
0.85_143.0812m/z	143.081	0.8477	pos	D-Alanyl-D-alanine	HMDB0003459	Organic acids and derivatives	Carboxylic acids and derivatives	Amino acids, peptides, and analogues	C00993	38.1	0	M+H-H2O	C6H12N2O3	-1.64982	46780.3	47242.8	46553	44050.9	44835.7	42543.1	43949.8	44627.6	48640.1	45306.9	44837.2	39465.9	40339.8	38945.5	45014.6	39918.1	42648	38678.9	53605.6	45038.9	57672.8	44183	50555.6	42759	42057.4	43299.3	41701.8
1.12_245.0762m/z	245.076	1.11528	pos	Pseudouridine	HMDB0000767	Nucleosides, nucleotides, and analogues	Nucleoside and nucleotide analogues	Unclassified	C02067	38.1	0	M+H	C9H12N2O6	-2.4999	17653.7	16161.3	18129.1	17619.4	15548.3	16604.5	20907.1	18415.5	14625	13562.5	17867.9	23801.2	14563.4	16411.4	17229.5	21078.7	16838.6	12918.2	16952.9	19619	20387.3	14989.6	18854	18043.7	16264.4	23479.3	18353.2
1.24_152.0564m/z	152.056	1.2411	pos	Guanine	HMDB0000132	Organoheterocyclic compounds	Imidazopyrimidines	Purines and purine derivatives	C00242	38.1	0	M+H	C5H5N5O	-2.08397	849.154	691.998	496.995	581.155	623.739	549.489	647.028	651.621	477.087	303.34	525.332	631.811	236.518	1324.59	377.696	719.397	342.074	1018.58	581.357	1176.24	496.97	189.214	217.671	1341.06	170.591	279.013	341.998
1.35_205.0346m/z	205.035	1.34967	neg	Homocitric acid	HMDB0003518	Organic acids and derivatives	Carboxylic acids and derivatives	Tricarboxylic acids and derivatives	C01251	38.1	0	M-H	C7H10O7	-3.95102	3701.46	3833.02	3666.78	3759.77	3468.69	3614.11	3569.3	3534.12	3484.1	4025.5	3120.55	2369.11	2815	3121.13	1853.14	3209.2	3183.88	2869.44	3368.76	3415.24	4647.22	2543.58	2434.64	2834.73	3403.65	3275.94	3177.74
1.47_204.0870m/z	204.087	1.46727	neg	Isovalerylglycine	HMDB0000678	Organic acids and derivatives	Carboxylic acids and derivatives	Amino acids, peptides, and analogues		38.1	0	M+FA-H	C7H13NO3	-4.47289	301.771	312.75	301.137	273.978	286.095	322.139	257.259	299.366	73.5469	225.31	96.6486	93.1124	251.093	315.253	124.71	77.4502	114.446	280.097	182.06	32.0498	222.82	265.455	102.219	71.7537	72.3749	823.661	265.53
1.49_157.0605m/z	157.061	1.49055	pos	Formiminoglutamic acid	HMDB0000854	Organic acids and derivatives	Carboxylic acids and derivatives	Amino acids, peptides, and analogues	C00439	38.1	0	M+H-H2O	C6H10N2O4	-1.53656	468.099	511.594	491.369	487.971	522.913	310.919	357.16	511.061	600.386	507.328	456.469	448.521	456.475	530.272	383.243	554.2	532.148	322.789	715.424	536.721	752.859	500.124	322.807	429.712	634.246	541.802	362.823
1.95_207.0760m/z	207.076	1.94602	pos	Kynurenic acid	HMDB0000715	Organoheterocyclic compounds	Quinolines and derivatives	Quinoline carboxylic acids	C01717	38.1	0	M+NH4	C10H7NO3	-2.27969	1062.31	813.37	1129.01	1072	1094.36	1122.88	1190.75	1215.18	1018.77	1076.56	1070.59	118.575	574.496	524.539	2.965e-09	325.237	1270.74	463.932	580.927	620.427	2.965e-09	278.506	525.679	487.878	1181.23	81.8824	747.84
11.60_561.0165m/z	561.017	11.5986	neg	Uridine diphosphate glucuronic acid	HMDB0000935	Organoheterocyclic compounds	Lactones	Gamma butyrolactones	C00167	38.1	0	M-H2O-H	C15H22N2O18P2	0.120059	1966.99	3411.16	2009.22	2705.77	2066.87	1998.36	2513.35	2882.37	2519.42	2952.35	2991.87	2919.7	2230.65	3419.47	3118.48	2156	2605.61	2353.5	2088.09	3410.17	3603.65	2721.22	1866.09	2290.4	1616.41	2028.29	3372.66
15.91_122.0733n	123.079	15.9147	pos	1-Methoxy-4-methylbenzene	HMDB0032076	Benzenoids	Phenol ethers	Anisoles		38.1	0	M+H-H2O, M+H	C8H10O	1.17442	1.33296e+06	722033	509107	532026	826439	927807	1.28968e+06	1.35045e+06	853376	711429	498838	488141	582124	587867	1.03682e+06	1.19793e+06	1.10701e+06	1.32289e+06	828422	815691	452604	577414	854277	654312	982704	1.14941e+06	1.2709e+06
4.00_150.0549m/z	150.055	4.00035	pos	Pyridoxal	HMDB0001545	Organoheterocyclic compounds	Pyridines and derivatives	Pyridine carboxaldehydes	C00250	38.1	0	M+H-H2O	C8H9NO3	-0.285592	1470.04	1645.35	1679.5	1526.12	1605.8	1345.55	1449.58	1459.4	1507.25	1513.35	1688.29	1481.45	1679.54	1516.47	1133.18	1257.53	1579.38	1228.83	1521.12	1885.47	1961	1178.68	1290.94	1437.21	1609.99	1297.67	1275.22
4.44_235.0918m/z	235.092	4.4426	pos	Benzo[a]pyrene	HMDB0062469	Benzenoids	Pyrenes	Benzopyrenes	C07535	38.1	0	M+H-H2O	C20H12	4.67078	2748.19	2071.6	2685.93	2317.95	2458.13	2258.97	2946.17	2992.18	1263.51	1841.89	1824.57	1090.66	1676.23	1944.33	2040.26	2110.14	2851.06	2361.42	1964.67	1598.57	4053.95	2315.97	1541.61	2240.28	2023.24	3044.43	2406.04
4.59_337.0542m/z	337.054	4.58673	neg	AICAR	HMDB0001517	Nucleosides, nucleotides, and analogues	Imidazole ribonucleosides and ribonucleotides	1-ribosyl-imidazolecarboxamides	C04677	38.1	0	M-H	C9H15N4O8P	-3.68466	372.923	412.712	372.219	393.152	393.904	329.251	467.133	349.631	442.744	310.568	542.008	119.399	468.659	99.8554	126.878	248.707	207.647	162.341	244.27	1302.11	899.511	192.791	122.052	302.505	22.5255	451.836	69.4444
4.68_245.1853m/z	245.185	4.67542	pos	Leucyl-Isoleucine	HMDB0028932	Organic acids and derivatives	Carboxylic acids and derivatives	Amino acids, peptides, and analogues		38.1	0	M+H	C12H24N2O3	-2.60267	2076.68	2389.87	2369.43	2375.83	2516.47	2779.49	2536.79	2658.41	2174.18	2572.99	1849.94	1514.47	2162	2845.04	2056.5	1983.86	1896.57	2247.8	1987.55	667.738	1542.17	2495.01	2167.41	2063.62	2298.74	3116.97	2104.64
5.10_175.0240m/z	175.024	5.10008	neg	Pyruvic acid	HMDB0000243	Organic acids and derivatives	Keto acids and derivatives	Alpha-keto acids and derivatives	C00022	38.1	0	2M-H	C3H4O3	-4.72974	250.3	191.632	220.255	270.283	166.951	155.026	153.37	214.245	165.381	105.705	206.383	246.598	187.981	99.0296	245.456	164.131	205.607	228.5	178.338	167.998	234.319	167.572	217.319	135.256	269.977	195.489	245.173
5.13_235.1799m/z	235.18	5.13425	pos	Lidocaine	HMDB0014426	Benzenoids	Benzene and substituted derivatives	Xylenes	C07073	38.1	0	M+H	C14H22N2O	-2.49461	533.667	921.054	745.836	789.132	687.665	507.079	504.571	732.623	812.191	1096.54	578.005	493.851	610.553	602.703	559.152	316.929	490.82	3615.87	720.035	296.119	4809.32	443.044	419.189	474.981	419.907	1832.56	255.717
5.23_141.1153n	142.122	5.23228	pos	(±)-Pelletierine	HMDB0030325	Organoheterocyclic compounds	Piperidines	Unclassified	C06182	38.1	0	M+H-H2O, M+H	C8H15NO	-0.327975	3205.88	3160.92	3004.5	3057.16	2914.21	3090.54	3066.61	3052.08	3231.21	3321.5	3271.79	2881.25	2567.42	2890.07	3036.91	2714.93	3679.59	2992.97	3724.62	3468.34	2998.81	2862.6	3738.47	3019.26	2729.75	3859.15	2792.41
5.27_269.1012m/z	269.101	5.27123	neg	Adenine	HMDB0000034	Organoheterocyclic compounds	Imidazopyrimidines	Purines and purine derivatives	C00147	38.1	0	2M-H	C5H5N5	-1.94557	106.146	98.9658	121.001	106.07	96.8513	169.75	124.96	179.749	66.1784	39.1219	146.266	138.275	114.785	45.0682	70.8413	86.9662	135.094	116.231	47.9127	19.1406	90.5907	80.7183	61.3796	67.1682	40.9857	65.766	133.047
5.68_205.0967m/z	205.097	5.68118	pos	Glycyl-Phenylalanine	HMDB0028848	Organic acids and derivatives	Carboxylic acids and derivatives	Amino acids, peptides, and analogues		38.1	0	M+H-H2O	C11H14N2O3	-2.07539	1098.18	957.748	1046.92	991.671	965.9	1077.51	924.088	1063.71	737.589	1554.03	681.871	424.985	676.084	930.509	303.947	677.162	1441.34	605.743	678.845	472.738	2635.47	1255.05	566.292	409.904	187.154	3104.88	358.869
6.13_299.1272m/z	299.127	6.12962	pos	Enterolactone	HMDB0006101	Lignans, neolignans and related compounds	Furanoid lignans	Tetrahydrofuran lignans	C18165	38.1	0	M+H	C18H18O4	-1.88165	3795.24	3978.57	4070.35	4176.5	4108.87	4111.49	4249.34	4429.29	5506.07	3489.62	4154.3	3890.1	3401.9	4372.77	3348.62	3806.89	3395.75	2042.07	3454.16	2095.77	4955.18	2764.46	3698.95	3849.02	3154.8	6940.04	3106.42
6.21_225.0764m/z	225.076	6.20917	neg	Coniferyl alcohol	HMDB0012915	Benzenoids	Phenols	Methoxyphenols	C00590	38.1	0	M+FA-H	C10H12O3	-2.6422	1232.57	1359.79	1269.36	1228.49	1256.93	1113.67	1255.73	1323.75	1402.46	689.432	722.054	1292.66	1173.84	673.929	500.864	1032.83	713.26	442.365	1439.15	679.96	1462.46	923.432	528.272	496.779	596.547	2277.39	1284.31
6.21_271.1170m/z	271.117	6.2138	pos	Histidylproline diketopiperazine	HMDB0002053	Organic acids and derivatives	Carboxylic acids and derivatives	Amino acids, peptides, and analogues		38.1	0	M+Na	C12H16N4O2	1.96829	1318.68	1131.53	1411.11	1435.77	1313.19	1420.76	1179.25	1401.42	787.951	1117.2	715.362	956.712	942.21	1079.5	290.232	1220.31	1042.92	839.331	2747	538.223	1639.96	1358.36	484.018	488.666	808.929	1660.31	1612.35
7.17_217.1794m/z	217.179	7.17027	pos	3-Hydroxydodecanoic acid	HMDB0000387	Organic acids and derivatives	Hydroxy acids and derivatives	Medium-chain hydroxy acids and derivatives		38.1	0	M+H	C12H24O3	-2.02012	3147.35	2739.14	2613.08	2409.1	2578.58	2400.9	3168.12	2858.14	2844.2	2709.65	2477.33	3117.42	3124.04	2940.82	3142.68	2962.63	3190.81	3274.48	2626.02	3331.21	2883.63	3214.23	2938.72	3289.57	3275.28	2873.31	2890.76
7.41_198.1128m/z	198.113	7.4132	neg	Ecgonine methyl ester	HMDB0006406	Alkaloids and derivatives	Tropane alkaloids	Unclassified	C12448	38.1	0	M-H	C10H17NO3	-3.74978	154.479	200.094	166.32	158.695	143.493	189.308	151.552	154.646	16.7072	108.489	12.8638	22.9839	21.3354	311.956	2.965e-09	12.2749	40.2466	2.965e-09	1220.15	2.965e-09	160.367	52.9399	2.965e-09	2.965e-09	2.965e-09	193.003	2.965e-09
7.64_525.2820m/z	525.282	7.63708	neg	Desmosine	HMDB0000572	Organic acids and derivatives	Carboxylic acids and derivatives	Tetracarboxylic acids and derivatives		38.1	0	M-H	C24H40N5O8+	2.92942	501.841	586.691	461.912	623.21	577.722	472.983	491.98	413.588	2.965e-09	343.767	297.913	4099.35	505.591	2.965e-09	2768.79	2.965e-09	2.965e-09	137.537	467.635	185.66	131.268	53.4155	2.965e-09	55.8857	707.863	194.375	55.2527
8.00_384.9944m/z	384.994	7.99722	neg	Alpha-D-Glucose 1,6-bisphosphate	HMDB0003514	Organic oxygen compounds	Organooxygen compounds	Carbohydrates and carbohydrate conjugates	C01231	38.1	0	M+FA-H	C6H14O12P2	0.520115	771.101	438.153	543.434	1016.63	707.433	794.554	828.461	702.022	885.852	662.985	472.901	810.111	796.698	780.341	832.074	720.199	857.872	828.038	884.456	754.601	815.334	853.678	659.066	817.884	846.844	575.605	520.385
8.26_384.9943m/z	384.994	8.25563	neg	Fructose 1,6-bisphosphate	HMDB0001058	Organic oxygen compounds	Organooxygen compounds	Carbohydrates and carbohydrate conjugates	C05378	38.1	0	M+FA-H	C6H14O12P2	0.154598	1158.96	1099.78	1021.32	1152.43	1370.3	1406.15	1567.83	1684.31	1383.17	1771.92	1309.96	1326.29	1614.68	1329.13	1076.08	1570.13	1338.53	1110.92	1417.4	1438.76	1306.06	1614.19	1236.17	1467.43	1317.59	1304.72	1368
8.29_387.0261m/z	387.026	8.29003	neg	5-Fluorouridine monophosphate	HMDB0060397	Nucleosides, nucleotides, and analogues	Pyrimidine nucleotides	Pyrimidine ribonucleotides	C16634	38.1	0	M+FA-H	C9H12FN2O9P	4.38191	72727.8	72188	73851.1	75494.7	71491.1	71877.2	71661	71343.8	75261.3	77979.3	76945.5	77741.2	78770.2	77988.5	79904.6	75987.2	77046.9	74432.7	75489.9	79030.2	76698.8	75577.7	77972.8	76822.7	77739.9	75555.4	75032.5
8.50_335.2229m/z	335.223	8.49548	neg	Androsterone	HMDB0000031	Lipids and lipid-like molecules	Steroids and steroid derivatives	Androstane steroids	C00523	38.1	0	M+FA-H	C19H30O2	0.399912	311.495	298.452	251.619	287.512	298.475	229.983	291.979	232.461	40.3205	274.716	166.85	2.965e-09	63.9726	370.836	2.965e-09	185.825	274.794	2.965e-09	97.9556	150.12	360.46	827.374	2.965e-09	2.965e-09	2.965e-09	707.953	2.965e-09
8.63_365.1734m/z	365.173	8.63318	neg	Epinephrine	HMDB0000068	Benzenoids	Phenols	Benzenediols	C00788	38.1	0	2M-H	C9H13NO3	4.32595	3821.22	4402.65	4141.21	4135.95	3754.66	4040.26	4150.91	3964.59	4623.17	4796.39	3777.42	2042.87	3391.36	3119.3	2116.8	2674.24	2806.35	1819.9	2511.08	1043.09	5089.82	2881.4	3002.07	1627.63	3607.76	2322.79	3303.51
9.06_406.2718n	451.27	9.06372	neg	7-Ketodeoxycholic acid	HMDB0000391	Lipids and lipid-like molecules	Steroids and steroid derivatives	Bile acids, alcohols and derivatives		38.1	0	M-H, M+FA-H	C24H38O5	-0.21794	3277.68	2987.73	3088.59	3245.56	2579.49	2684.37	2981.04	2745.93	767.608	4720.04	2296.58	10681.7	10626.8	54.6832	1946.84	198.368	373.169	1057.66	3650.18	2354.29	5243.93	639.08	316.127	742.634	3258.33	2513.57	482.244
9.10_315.1815m/z	315.181	9.09817	neg	cis-4-Hydroxycyclohexylacetic acid	HMDB0000451	Organic oxygen compounds	Organooxygen compounds	Alcohols and polyols		38.1	0	2M-H	C8H14O3	0.477674	499.781	422.799	543.152	490.466	356.077	228.937	238.988	281.579	265.487	208.447	287.6	348.705	526.954	272.47	305.454	466.059	315.118	459.206	228.151	799.78	440.2	206.048	294.307	354.754	279.75	242.4	274.561
9.16_176.1067m/z	176.107	9.16047	pos	(S)-N-Methylsalsolinol	HMDB0003892	Organoheterocyclic compounds	Tetrahydroisoquinolines	Unclassified		38.1	0	M+H-H2O	C11H15NO2	-1.75339	4357.45	3331.91	3317.82	3883.02	3762.29	4310.3	4417.89	4047.67	3986.94	3520.18	3478.07	4142.1	4187.43	4120.68	4815.77	4463.76	4665.21	4801.61	3640.16	4412.41	3716.54	3897.35	4453.03	4381.83	4289.01	4187.73	4232.26
9.71_287.2229m/z	287.223	9.71493	neg	Hexyl acetate	HMDB0029980	Organic acids and derivatives	Carboxylic acids and derivatives	Carboxylic acid derivatives		38.1	0	2M-H	C8H16O2	0.507449	309.338	336.186	306.296	351.799	327.005	491.497	385.956	384.508	354.103	250.337	273.063	172.054	328.969	429.263	313.891	355.907	403.163	389.111	264.747	391.359	501.599	433.399	453.262	365.551	410.631	401.013	332.789
0.47_205.1583m/z	205.158	0.466	pos	2,4-Di-tert-butylphenol	HMDB0013816	Benzenoids	Benzene and substituted derivatives	Phenylpropanes		38	0	M+H	C14H20O	-2.14597	2402.7	2208.77	3104.92	2679.75	3736.55	2399.18	2411.66	3438.69	3240.33	2815.17	3210.33	4300.84	4149.81	3522.38	4322.53	2915.05	2868.22	3288.84	2422.87	3129.39	3295.48	3276.99	3546.62	4193.99	3293.61	2901.1	3599.12
0.80_351.0562m/z	351.056	0.79745	neg	1,2,3-Propanetricarboxylic acid	HMDB0031193	Organic acids and derivatives	Carboxylic acids and derivatives	Tricarboxylic acids and derivatives	C19806	38	0	2M-H	C6H8O6	-1.94392	8918.93	6714.96	7076.39	10985.4	7868	10284.6	12062.6	5767.04	7509.48	10528.3	2.965e-09	2.965e-09	6982.47	11246.8	2.965e-09	6517.11	8173.88	7188.68	6007.78	2.965e-09	2.965e-09	11167.2	12262.2	6401.03	9777.39	17693.1	9298.58
0.95_156.0765m/z	156.076	0.945217	pos	Nicotinamide N-oxide	HMDB0002730	Organoheterocyclic compounds	Pyridines and derivatives	Pyridinecarboxylic acids and derivatives		38	0	M+NH4	C6H6N2O2	-2.18462	2851.99	2457.13	2547.51	2892.52	2662.87	3314.32	3102.86	3030.27	2133.84	2462.29	2698.81	2239.73	2423.85	3096.1	2393.39	3159.41	2557.95	3147.21	2014.25	2104.03	1532.11	2429.45	2342.79	2852.93	3048.78	1868.29	2866.42
1.12_169.0352m/z	169.035	1.11528	pos	Uric acid	HMDB0000289	Organoheterocyclic compounds	Imidazopyrimidines	Purines and purine derivatives	C00366	38	0	M+H	C5H4N4O3	-2.46342	4957.42	3890.73	4311.35	4153.66	4651.92	4684.94	5413.78	5009.78	2234.36	8303.5	3790.57	4869.22	4088.56	3580.72	4383.29	8290.43	1765.02	6408.85	5389.82	5910.47	3586.78	4604.73	5891.44	7465.44	3201.37	6056.74	8481.77
1.12_176.0550m/z	176.055	1.11528	pos	N-Formyl-L-glutamic acid	HMDB0003470	Organic acids and derivatives	Carboxylic acids and derivatives	Amino acids, peptides, and analogues	C01045	38	0	M+H	C6H9NO5	-1.92063	4575.53	3634.65	5011.56	3897.74	4412.1	4513.28	5389.29	5938.39	4581.29	4741.35	5333.28	4773.89	4011.01	5079	5142.53	5101.75	5487.16	5066.24	5875.59	5396.89	5388.79	4581.37	4718.26	5517.96	4558.87	7158.57	5635.16
1.12_244.0922m/z	244.092	1.11528	pos	Cytidine	HMDB0000089	Nucleosides, nucleotides, and analogues	Pyrimidine nucleosides	Unclassified	C00475	38	0	M+H	C9H13N3O5	-2.35257	11558.8	10561.4	11086.5	9301.03	9746.98	9841.7	13220.7	13801	5093.47	8410.67	7645.89	17640.7	11307	7672.6	8628.64	12246.5	12802.8	7776.2	13585.4	11713.2	18544.7	8412.21	9185.55	10179.5	9102.83	12744	10475.8
1.17_103.0544m/z	103.054	1.17072	pos	4-Methylbenzaldehyde	HMDB0029638	Benzenoids	Benzene and substituted derivatives	Benzoyl derivatives	C06758	38	0	M+H-H2O	C8H8O	1.34743	1239.06	1525.23	1374.5	1610.98	1389.25	1559.23	1537.4	1433.78	1228.74	1576.12	1407.29	1203.89	1301.38	1578.13	1050.25	1487.04	1328.09	1859.42	975.506	1702	1425.53	1453.72	1357.58	1670.47	1220.43	1328.34	1513.84
1.23_169.0968m/z	169.097	1.22708	pos	Pyridoxamine	HMDB0001431	Organoheterocyclic compounds	Pyridines and derivatives	Pyridoxamines	C00534	38	0	M+H	C8H12N2O2	-2.1302	908.871	951.667	774.915	464.825	407.605	824.429	759.982	613.385	708.033	289.739	761.053	537.428	249.179	489.858	844.462	570.659	639.695	48.4608	509.951	296.703	126.7	304.884	204.378	649.061	407.625	225.789	524.931
1.52_210.0765m/z	210.076	1.51755	neg	L-Phenylalanine	HMDB0000159	Organic acids and derivatives	Carboxylic acids and derivatives	Amino acids, peptides, and analogues	C00079	38	0	M+FA-H	C9H11NO2	-4.24705	1183.33	1059.43	1088.79	1071.63	1192.68	1188.36	1032.71	1139.9	674.3	883.468	707.262	996.124	742.4	791.928	639.903	1048.95	616.408	962.107	792.891	641.666	645.593	693.882	881.084	1291.18	777.109	767.931	1282.98
1.99_205.1947m/z	205.195	1.9929	pos	beta-Caryophyllene	HMDB0036792	Lipids and lipid-like molecules	Prenol lipids	Sesquiterpenoids	C09629	38	0	M+H	C15H24	-1.97883	31229.5	29706.8	29496.5	30771.8	29174.3	32278.4	28276.2	31123.1	34251.3	31873.7	32494.2	35315	32115.5	33305.8	33936.5	34529.5	36229.3	33081.6	30246.4	33269	34172.3	33412	35987.7	33609.6	35067.6	33917.7	32965.3
10.20_335.2228m/z	335.223	10.1952	neg	Etiocholanolone	HMDB0000490	Lipids and lipid-like molecules	Steroids and steroid derivatives	Androstane steroids	C04373	38	0	M+FA-H	C19H30O2	0.211532	1935.99	2078.32	1897.44	1684.83	1652.49	1822.12	1944.05	1833.01	1163.57	795.594	892.548	1922.63	1940.73	1011.2	1519.08	944.893	727.898	1707.99	1197.5	356.896	868.648	1573.82	844.947	1305.4	1978.3	883.474	2678.28
10.23_215.1647m/z	215.165	10.2296	neg	Undecanal	HMDB0030941	Organic oxygen compounds	Organooxygen compounds	Carbonyl compounds		38	0	M+FA-H	C11H22O	-3.58027	11302.1	10706.7	11107.7	10534.8	12511.3	10973.5	10776.1	10523.9	11363	11355	12037.2	12036.6	11755.3	11528	12129.5	11063.1	11936.6	11767.6	11637.6	12286.8	11960.9	12002.7	11702.9	11722	12268.8	11480.9	12134.5
10.34_370.2580m/z	370.258	10.3414	pos	Prostaglandin E2	HMDB0001220	Lipids and lipid-like molecules	Fatty Acyls	Eicosanoids	C00584	38	0	M+NH4	C20H32O5	-2.32424	5991.25	5707.5	5193.97	5782.77	5781.93	6007.28	5026.99	5791.73	4977.87	8992.91	2119.98	763.436	4407	4629.54	3852.85	13158.3	3392.66	6118.31	9890.69	4093.98	7478.36	7398.7	1672.87	3784.45	1326.14	5323.96	11650.1
10.85_435.2751m/z	435.275	10.8496	neg	5-Methoxydimethyltryptamine	HMDB0002004	Organoheterocyclic compounds	Indoles and derivatives	Tryptamines and derivatives	C08309	38	0	2M-H	C13H18N2O	-3.41105	438.755	428.213	804.576	596.681	561.228	403.972	671.189	849.49	2.965e-09	1056.04	384.722	1764.15	2427.28	2.965e-09	218.433	2.965e-09	2.965e-09	1831.81	682.507	1238.21	750.456	2.965e-09	2.965e-09	2.965e-09	2.965e-09	163.272	2.965e-09
11.25_170.0960m/z	170.096	11.2472	pos	Diphenylamine	HMDB0032562	Benzenoids	Benzene and substituted derivatives	Aniline and substituted anilines	C11016	38	0	M+H	C12H11N	-2.3313	3189.22	3411.75	3512.03	3119.92	3014.43	3351.39	3610.22	3202.19	3417.9	3582.45	3555.7	3348.24	3522.67	3389.07	3214.73	3764.67	3640.27	3851.47	2984.02	3971.35	3609.98	3613.75	3541.08	3151.83	4164.52	3734.65	3652.08
11.28_278.2240n	296.258	11.2779	pos	Gamma-Linolenic acid	HMDB0003073	Lipids and lipid-like molecules	Fatty Acyls	Lineolic acids and derivatives	C06426	38	0	M+H, M+NH4	C18H30O2	-2.04163	22922.9	26315.2	26285.9	25824.2	28045.8	25941.7	24978.7	24802	26704.6	79671.7	80145.6	23298.2	21644.1	33602.7	34524.1	16147.4	35158.5	40111.1	44140	26922.7	20154.4	15021.6	31618.6	35218.8	45421.6	33398.4	49414.3
12.72_279.2313m/z	279.231	12.7177	pos	Alpha-Linolenic acid	HMDB0001388	Lipids and lipid-like molecules	Fatty Acyls	Lineolic acids and derivatives	C06427	38	0	M+H	C18H30O2	-2.06579	2332.57	2072.67	1810.25	1993.18	2098.28	4048.06	3512.15	2141.18	2900.5	2091.52	1612.49	1053.09	3996.55	3793.12	2944.36	1701.64	1508.58	1673.43	5463.81	1082.13	1316.25	5332.74	1785.47	1124.66	5458.61	1244.52	4208.56
15.91_121.1011m/z	121.101	15.9147	pos	1,2,4-Trimethylbenzene	HMDB0013733	Benzenoids	Benzene and substituted derivatives	Unclassified	C14533	38	0	M+H	C9H12	-0.391031	24980.8	20162.1	17944.4	17250.7	19866.2	23516.4	26074.3	24867.2	22073	19029.1	16151.2	18280.1	17793.1	17323.2	31769.2	27779.9	25187.6	26056.2	21615.2	23514.2	15976.1	16392	25806.6	15928	25017.1	25227.7	27188.9
2.44_249.0627m/z	249.063	2.43612	neg	Arabinosylhypoxanthine	HMDB0003040	Nucleosides, nucleotides, and analogues	Purine nucleosides	Unclassified		38	0	M-H2O-H	C10H12N4O5	-1.03601	724.122	626.191	598.724	681.511	770.005	679.861	782.485	843.639	460.183	537.494	473.656	516.559	491.036	413.526	503.741	607.826	576.965	508.929	576.763	557.244	761.507	525.635	386.264	440.673	502.152	739.354	450.157
2.56_205.0346m/z	205.035	2.55655	neg	2-Methylcitric acid	HMDB0000379	Organic acids and derivatives	Carboxylic acids and derivatives	Tricarboxylic acids and derivatives		38	0	M-H	C7H10O7	-3.73482	1022.37	1113.67	1105.48	968.659	956.625	931.987	876.68	1036.41	955.618	1033.86	935.338	860.569	943.681	790.26	806.99	790.284	877.227	849.6	1107.99	754.7	992.375	928.183	783.955	808.598	832.408	821.434	910.204
2.62_159.0285m/z	159.028	2.6185	pos	D-Glucurono-6,3-lactone	HMDB0006355	Organoheterocyclic compounds	Furofurans	Isosorbides	C02670	38	0	M+H-H2O	C6H8O6	-1.83659	630.755	688.875	704.571	596	505.703	580.994	559.892	511.4	391.457	608.819	467.143	485.926	646.638	479.64	643.984	577.778	563.366	686.975	643.83	487.993	720.113	669.999	448.946	547.413	602.593	579.467	618.757
3.04_382.1004m/z	382.1	3.0384	neg	Succinyladenosine	HMDB0000912	Nucleosides, nucleotides, and analogues	Purine nucleosides	Unclassified		38	0	M-H	C14H17N5O8	0.0229784	2930.73	2913.83	2871.41	3055.2	2780.89	2996	3151.41	2989.03	1885.57	2048.86	1588.27	2147.42	1485.39	1829.41	1734.21	2020.83	2972.59	1724.27	2765.38	2760.71	2375.75	1854	1766.78	1997.02	2218.31	3731.36	1973.56
3.71_242.1143m/z	242.114	3.70933	neg	L-Histidine trimethylbetaine	HMDB0029422	Organic acids and derivatives	Carboxylic acids and derivatives	Amino acids, peptides, and analogues	C05575	38	0	M+FA-H	C9H15N3O2	-1.483	590.787	598.361	618.054	641.479	560.73	568.543	591.275	619.072	244.047	547.121	466.839	193.076	473.64	1490.86	242.117	612.243	471.045	648.792	254.184	185.441	29.9646	303.346	412.663	215.467	349.335	256.108	255.604
4.15_188.0914m/z	188.091	4.15083	pos	3,4-Dihydroxyphenylglycol	HMDB0000318	Benzenoids	Phenols	Benzenediols	C05576	38	0	M+NH4	C8H10O4	-2.19266	627.711	468.909	982.592	819.111	580.849	919.488	601.619	528.022	2.965e-09	785.771	205.135	74.0482	760.084	2913.28	250.483	323.632	314.604	322.425	5878.88	300.523	2355.33	909.908	129.225	89.14	102.292	7055.55	108.336
4.39_237.0864m/z	237.086	4.3941	pos	8-Methoxykynurenate	HMDB0060426	Organoheterocyclic compounds	Quinolines and derivatives	Quinoline carboxylic acids	C05830	38	0	M+NH4	C11H9NO4	-2.77219	1666.61	1582.9	1764.64	1877.42	1824.26	1715.55	1659.91	1960.75	1755.24	794.021	2058.04	1791.74	1721.99	1390.87	1149.04	1558.44	1942.98	1383.85	1577.68	1279.62	1777.11	664.73	1306.23	1830.57	1459.58	1271.03	1433.11
4.72_376.0649m/z	376.065	4.72427	neg	Deoxyadenosine monophosphate	HMDB0000905	Nucleosides, nucleotides, and analogues	Purine nucleotides	Purine deoxyribonucleotides	C00360	38	0	M+FA-H	C10H14N5O6P	-4.54358	1174.18	1387.8	1301.21	1175.17	1074.66	1153.03	1377.96	1245.5	636.017	1165.2	1276.84	415.658	1022.57	2083.49	224.414	619.588	1426.78	657.746	1457.5	304.474	1645.95	1252.58	373.364	307.76	225.075	1932.33	336.72
4.73_197.1280m/z	197.128	4.72535	pos	Dethiobiotin	HMDB0003581	Lipids and lipid-like molecules	Fatty Acyls	Fatty acids and conjugates	C01909	38	0	M+H-H2O	C10H18N2O3	-2.19646	1596.18	1907.13	1985.08	1811.86	1673.79	1830.6	1705.24	1620.07	2457.34	1683.05	1933.63	1627.86	1199.62	1839.89	337.18	1691.01	2188.81	1931.63	1710.31	2618.81	2420.63	2208.27	1163.13	739.91	614.89	2411.25	789.829
4.83_131.0609m/z	131.061	4.828	neg	6-Methylnicotinamide	HMDB0013704	Organoheterocyclic compounds	Pyridines and derivatives	Pyridinecarboxylic acids and derivatives		38	0	M-H2O-H	C8H10N2O	-3.86676	897.392	958.219	920.82	826.531	805.451	882.002	946.398	814.807	740.219	728.038	884.146	244.121	610.077	668.799	464.328	413.203	395.724	922.115	1132.6	469.611	563.299	963.88	767.572	379.29	567.083	810.672	710.805
4.95_421.1367m/z	421.137	4.94587	neg	Riboflavin	HMDB0000244	Organoheterocyclic compounds	Pteridines and derivatives	Alloxazines and isoalloxazines	C00255	38	0	M+FA-H	C17H20N4O6	0.510176	284.61	205.582	214.227	221.248	148.767	154.873	289.297	272.252	626.604	193.227	434.076	585.097	288.537	97.648	294.245	258.319	266.922	207.035	574.312	229.443	3216.82	371.361	390.274	312.714	229.807	886.762	737.776
4.96_261.1244m/z	261.124	4.96292	neg	Valyl-Tyrosine	HMDB0029139	Organic acids and derivatives	Carboxylic acids and derivatives	Amino acids, peptides, and analogues		38	0	M-H2O-H	C14H20N2O4	-0.201582	613.684	610.942	634.451	556.072	578.741	579.906	650.736	721.274	505.742	725.019	497.61	355.969	354.566	481.225	349.605	591.291	484.107	503.046	415.279	191.695	502.277	457.406	423.625	369.342	454.615	455.065	490.454
5.10_209.0660m/z	209.066	5.10008	neg	Rhamnose	HMDB0000849	Organic oxygen compounds	Organooxygen compounds	Carbohydrates and carbohydrate conjugates	C00507	38	0	M+FA-H	C6H12O5	-4.052	2316.38	2846.67	2846.91	2614.05	2339.26	2554.18	2329.67	2452.83	2844.9	2978.79	2991.63	2860.79	2665.35	2599.29	2609.19	2570.54	2342.92	2487.34	3040.6	2695.03	2930.26	2711.68	2630.31	2523.85	2542.97	2199.03	2390.35
5.13_212.0922m/z	212.092	5.1345	neg	3-Methoxytyramine	HMDB0000022	Benzenoids	Phenols	Methoxyphenols	C05587	38	0	M+FA-H	C9H13NO2	-3.49893	749.179	729.069	717.911	718.284	651.769	785.517	715.198	708.821	412.502	398.361	411.666	745.449	383.81	619.03	276.416	652.257	613.205	355.085	754.396	189.032	447.139	484.476	309.233	418.325	331.551	1434.34	930.545
5.33_211.1436m/z	211.144	5.33065	pos	Isoleucylproline	HMDB0011174	Organic acids and derivatives	Carboxylic acids and derivatives	Amino acids, peptides, and analogues		38	0	M+H-H2O	C11H20N2O3	-2.07163	716.827	848.252	667.851	670.085	655.192	775.95	697.837	653.84	1094.32	1099.68	776.02	787.48	470.082	919.885	103.495	849.614	908.628	673.629	800.651	1361.9	1108.63	1251.08	572.409	383.579	234.744	1003.19	441.574
5.49_316.1666m/z	316.167	5.48823	neg	Isoleucyl-Tryptophan	HMDB0028918	Organic acids and derivatives	Carboxylic acids and derivatives	Amino acids, peptides, and analogues		38	0	M-H	C17H23N3O3	-0.114687	462.785	464.994	395.506	444.795	287.393	340.979	386.06	457.36	291.984	335.148	341.776	218.835	116.596	312.671	224.194	319.97	193.323	213.375	128.189	73.8772	109.44	331.34	314.249	399.058	342.537	376.458	311.197
5.52_204.0659m/z	204.066	5.52265	neg	N-Hydroxy-1-aminonaphthalene	HMDB0062503	Benzenoids	Naphthalenes	Unclassified	C14789	38	0	M+FA-H	C10H9NO	-4.41231	177.005	175.041	181.972	183.469	135.656	187.485	137.744	168.892	44.584	327.761	29.613	33.0789	158.811	571.533	10.9243	116.318	93.886	38.8229	101.56	172.614	146.647	103.449	13.1464	21.1486	21.9542	428.749	2.965e-09
5.68_292.1650m/z	292.165	5.68118	pos	Lysyl-Tyrosine	HMDB0028963	Organic acids and derivatives	Carboxylic acids and derivatives	Amino acids, peptides, and analogues		38	0	M+H-H2O	C15H23N3O4	-1.9968	4262.94	3799.13	4088.37	4743.73	4410.04	4088.74	4795	3467.01	3627.66	6183.67	3219.62	1363.02	2564.06	3140.07	1008.91	3058.43	4756.96	2511.26	3010.51	2318.14	8803.61	4798.68	2618.66	1322.31	937.725	10816.9	1523.79
5.93_316.0437m/z	316.044	5.93393	neg	Dihydroneopterin phosphate	HMDB0006824	Organoheterocyclic compounds	Pteridines and derivatives	Pterins and derivatives	C05925	38	0	M-H2O-H	C9H14N5O7P	-4.65142	2114.57	2083.09	2155	1973.66	1898.97	2039.17	1816.05	1954.91	339.293	2917.26	714.504	57.2652	1246.03	3532.69	38.2965	978.533	1890.24	665.566	2574.07	2625.77	2637.91	2533.85	129.718	153.706	158.627	4934.77	222.22
6.01_228.0417m/z	228.042	6.0137	pos	Indole-3-methyl acetate	HMDB0029738	Organoheterocyclic compounds	Indoles and derivatives	Indolyl carboxylic acids and derivatives		38	0	M+K	C11H11NO2	-2.53125	816.5	735.993	808.227	935.221	855.846	831.135	706.59	899.664	339.874	484.729	298.043	486.916	267.017	307.352	416.257	322.013	299.639	318.532	459.296	219.327	207.619	318.691	350.158	366.698	332.157	336.179	377.055
6.02_493.2083m/z	493.208	6.01993	neg	2-Methoxyestrone 3-glucuronide	HMDB0004482	Lipids and lipid-like molecules	Steroids and steroid derivatives	Steroidal glycosides	C11132	38	0	M+FA-H	C24H32O8	0.827941	530.495	789.15	680.677	600.265	507.928	702.826	722.886	824.426	2.965e-09	99.4535	2.965e-09	192.112	352.982	838.904	2.965e-09	73.1652	2072.11	38.498	728.951	468.789	484.19	530.695	669.525	90.5	58.7683	3575.41	402.22
6.13_155.0448m/z	155.045	6.12962	pos	Hydantoin-5-propionic acid	HMDB0001212	Organoheterocyclic compounds	Azolidines	Imidazolidines	C05565	38	0	M+H-H2O	C6H8N2O4	-1.66325	481.711	601.988	583.571	960.338	924.529	662.22	514.348	572.826	467.081	531.975	649.166	833.876	635.58	671.312	917.335	822.21	502.887	441.875	212.999	607.605	798.177	754.734	639.205	618.782	700.585	587.639	708.638
6.75_223.1323m/z	223.132	6.75188	pos	2-Hydroxyibuprofen	HMDB0060920	Phenylpropanoids and polyketides	Phenylpropanoic acids	Unclassified		38	0	M+H	C13H18O3	-2.66051	1267.04	1683.82	1338.15	1476.99	1382.27	1403.95	1466.31	1392.57	1955.16	1752.38	1417.54	1577.29	1687.9	1518.57	1450.83	1331.35	1563.08	1333.68	1602.97	1610.48	1547.42	1656.72	1631.1	1832.13	1424.78	1566.9	1364.74
7.40_307.2009m/z	307.201	7.40428	pos	Hyoscyamine	HMDB0014568	Alkaloids and derivatives	Tropane alkaloids	Unclassified	C02046	38	0	M+NH4	C17H23NO3	-2.62432	622.631	462.251	568.672	516.617	446.364	518.159	300.028	457.639	2.965e-09	2.965e-09	110.446	420.421	67.4002	680.168	627.708	422.764	2.965e-09	481.728	1486.06	2.965e-09	109.505	387.787	1866.74	461.298	310.967	296.001	792.928
8.20_349.2021m/z	349.202	8.20408	neg	16a-Hydroxydehydroisoandrosterone	HMDB0000352	Lipids and lipid-like molecules	Steroids and steroid derivatives	Androstane steroids	C05139	38	0	M+FA-H	C19H28O3	0.0678347	1021.76	924.757	1036.55	910.699	754.738	1014.73	1094.43	859.032	534.772	923.231	641.196	469.191	738.979	747.305	167.365	727.034	830.825	642.203	437.616	1058.02	950.71	1760.5	281.957	298.656	287.409	1080.12	376.622
9.04_199.1800m/z	199.18	9.03667	pos	N-Ethyl trans-2-cis-6-nonadienamide	HMDB0032273	Lipids and lipid-like molecules	Fatty Acyls	Fatty amides	C06551	38	0	M+NH4	C11H19NO	-2.50453	9575.7	8419.35	8329.61	8230.68	8395.45	8579.7	9109.53	8581.35	9551.97	8772.56	8925.48	9749.8	8964.65	9436.1	10218.6	10111.3	9772.44	9913.59	9232.28	11178.2	9380.88	8675.37	9708.51	9949.1	10191.8	9306.83	10114.3
9.51_312.2294n	295.226	9.51443	pos	11-HpODE	HMDB0062281	Lipids and lipid-like molecules	Fatty Acyls	Lineolic acids and derivatives	C07338	38	0	M+H-H2O, M+H	C18H32O4	-2.03841	9810.39	11086.9	10173.8	10509.3	10810.1	10344.9	9824.36	10387.4	9086.52	11870.2	10550.8	12501.7	7901.23	6308.99	5887.9	8160.3	5555.27	10889.5	17386.7	11450	18438.6	10230.5	4591.29	12125	7042	15087.5	7699.29
9.95_211.0034m/z	211.003	9.95472	pos	p-Cresol sulfate	HMDB0011635	Organic acids and derivatives	Organic sulfuric acids and derivatives	Arylsulfates		38	0	M+Na	C7H8O4S	-0.938861	1795.94	1472.64	1393.99	1659.96	1557.89	1630.71	1726.43	1541.12	1227.23	1383.99	1323.97	1755.07	1636.35	1793.8	1707.97	1923.46	1753.97	1848.44	1496.03	1504.89	1696.33	1792.76	1798.37	1738.64	1696.98	1622.12	1680.62
0.03_213.1853m/z	213.185	0.0254833	neg	Tridecanoic acid	HMDB0000910	Lipids and lipid-like molecules	Fatty Acyls	Fatty acids and conjugates	C17076	37.9	0	M-H	C13H26O2	-3.46046	2715.25	3318.97	2969.65	2913.61	3097.68	2764.7	2683.99	2752.56	3582.6	3713.81	3341	3610.4	3182.48	3437.62	3217.11	3154.82	2524.93	2679.76	3563.25	3579.73	3737.15	3020.66	2971.5	3079.25	3159.69	3174.79	3110.25
1.04_307.1128m/z	307.113	1.04488	pos	N-Succinyl-2-amino-6-ketopimelate	HMDB0012266	Organic acids and derivatives	Carboxylic acids and derivatives	Amino acids, peptides, and analogues	C04462	37.9	0	M+NH4	C11H15NO8	-2.57449	4546.76	2629.45	3731.56	4323.68	3693.91	2784.4	4948.46	2126.97	4758.54	4265.12	6385.37	2309.34	4279.05	2647.73	4732.54	3646.76	4471.53	3999.02	7835.11	3390.51	26097.4	4161.71	5125.01	2806.59	4107.58	5298.01	4255.84
1.10_212.1024m/z	212.102	1.10143	pos	Zalcitabine	HMDB0015078	Nucleosides, nucleotides, and analogues	Pyrimidine nucleosides	Pyrimidine 2',3'-dideoxyribonucleosides	C07207	37.9	0	M+H	C9H13N3O3	-2.53578	1173.94	1048.45	1093.54	1180.51	978.772	1227.26	1823.75	972.664	197.768	2184.29	1088.51	128.103	549.099	1439.64	72.6132	891.318	563.698	322.818	1161.42	935.569	3039.4	331.273	167.243	442.447	319.015	3542.17	540.687
1.12_217.1291m/z	217.129	1.11528	pos	N-a-Acetyl-L-arginine	HMDB0004620	Organic acids and derivatives	Carboxylic acids and derivatives	Amino acids, peptides, and analogues		37.9	0	M+H	C8H16N4O3	-2.05102	3807.18	3699.35	3962.36	4038.39	3122.72	3020.83	4156.44	4633.4	1123.59	5665.6	2426.95	536.492	2427.87	6235.19	1283.21	2059.46	12022.8	2176.22	1620.25	3379.89	7530.15	3401.34	1511.77	2726.15	1653.25	16141.2	2917.92
1.13_150.0183m/z	150.018	1.12915	pos	Quinolinic acid	HMDB0000232	Organoheterocyclic compounds	Pyridines and derivatives	Pyridinecarboxylic acids and derivatives	C03722	37.9	0	M+H-H2O	C7H5NO4	-1.48725	2900.18	2779.02	2864.08	3746.55	2710.87	2889.17	3326.83	3464.92	1282.07	2819.73	3176.69	490.781	4200.25	4291.29	1862.69	1739.3	3167.18	3794.87	3474.41	1063.37	3999.6	2637.51	4176.19	2336.24	1136.17	5786.81	2902.1
1.20_160.0965m/z	160.096	1.1986	pos	3-Dehydrocarnitine	HMDB0012154	Organic acids and derivatives	Keto acids and derivatives	Short-chain keto acids and derivatives	C02636	37.9	0	M+H	C7H13NO3	-2.13481	7128.95	5114.5	6301.72	6808.08	6344.8	5920.76	6584.07	5545.53	2316.45	4350.95	2586.93	2442.57	2777.55	8259.34	1562.84	2317.94	3090.65	1478.01	2088.7	1948.52	2021.92	2453.38	2692.59	3079.47	1994.98	2732.93	1770.22
1.36_154.0495m/z	154.05	1.35763	pos	Tetrahydrodipicolinate	HMDB0012289	Organic acids and derivatives	Carboxylic acids and derivatives	Amino acids, peptides, and analogues	C03972	37.9	0	M+H-H2O	C7H9NO4	-2.05009	7265.16	6752.05	6350.46	7078.48	6887.67	6764	7071.43	6441.5	5629.58	3513.02	5505.36	3935.87	8485.13	4260.83	6404.91	6677.14	4377.62	7074.76	8468.85	11337.9	4355.33	5049.08	8085.64	4972.5	8794.95	2940.86	9079.93
1.65_298.1139m/z	298.114	1.6539	pos	1-Methylguanosine	HMDB0001563	Nucleosides, nucleotides, and analogues	Purine nucleosides	Unclassified	C04545	37.9	0	M+H	C11H15N5O5	-2.3598	10751.8	10214.4	10725.2	11141.8	10751.3	10682.6	9962.06	11394.8	9013.97	7673.14	9474.26	12937.4	7767.23	8059.31	8335.25	10594.6	10188.8	7562.36	11371.7	10728.4	10819.6	6378.26	10280	10251.5	9709.11	8225.94	9958.02
1.71_157.0969m/z	157.097	1.71483	pos	Valyl-Glycine	HMDB0029127	Organic acids and derivatives	Carboxylic acids and derivatives	Amino acids, peptides, and analogues		37.9	0	M+H-H2O	C7H14N2O3	-1.67994	635.566	863.557	888.715	632.214	797.755	615.138	640.508	715.647	1580.13	1051.48	859.718	784.49	850.971	535.936	589.651	617.187	632.111	435.028	1145.46	746.366	636.836	723.766	594.842	650.482	742.842	472.991	689.774
1.71_200.0914m/z	200.091	1.71483	pos	3,4-Dihydroxyhydrocinnamic acid	HMDB0000423	Phenylpropanoids and polyketides	Phenylpropanoic acids	Unclassified	C10447	37.9	0	M+NH4	C9H10O4	-2.07693	6401.59	6538.42	6026.59	6704.52	6649.21	6891.05	6471.76	7101.8	5894.46	6959.92	4814.22	4751.33	4054.16	6298.47	4259.47	6512.03	5448.11	7239.37	7629.11	7560.42	10781.7	6790.31	4541.22	3944.88	5912.75	7555.09	4967.28
1.93_166.0720m/z	166.072	1.93052	pos	N2-Methylguanine	HMDB0006040	Organoheterocyclic compounds	Imidazopyrimidines	Purines and purine derivatives	C04153	37.9	0	M+H	C6H7N5O	-1.86279	1006.64	838.526	1135.75	971.319	930.605	1079.48	1119.51	1167.91	844.353	785.6	810.998	1111.58	742.208	958.324	658.779	1160.9	854.277	656.338	965.932	844.634	1183.96	623.034	809.512	1112.99	996.661	1039.59	776.546
10.71_229.1804m/z	229.18	10.7113	neg	2-Dodecanone	HMDB0031019	Organic oxygen compounds	Organooxygen compounds	Carbonyl compounds	C14996	37.9	0	M+FA-H	C12H24O	-2.61264	10780.2	9322.86	10277.5	10154.9	11070	10195.7	10808.9	9744.1	10722.7	10465	11109.1	11751	10754.1	10603.9	10853	10225.3	11682.3	10974.6	10552.2	11443.6	11358	10052.7	10792.4	10579	11428.9	11073.7	10672.2
10.98_313.1343m/z	313.134	10.9843	pos	Citalopram aldehyde	HMDB0060462	Organoheterocyclic compounds	Isocoumarans	Unclassified	C16612	37.9	0	M+NH4	C18H14FNO2	-1.26774	3544.31	3456.02	4517.65	2980.86	3630.22	3335.45	3229.04	3385.08	4766	2063.75	4657.21	7701.53	2907.31	1765.9	6555.34	5823.13	3130.65	3876.11	3383.65	3174.3	3595.44	1902.96	5445.63	6042.44	5151.53	2081.67	3920.9
11.04_277.1444m/z	277.144	11.0381	neg	Diisobutyl phthalate	HMDB0013835	Benzenoids	Benzene and substituted derivatives	Benzoic acids and derivatives	C15205	37.9	0	M-H	C16H22O4	-0.425895	1201.66	1170.54	1365.94	1570.75	944.428	1170.35	1410.6	1258.49	1195.92	1679.24	694.541	910.697	985.681	808.488	1041.93	607.518	1070.31	1549.94	1583.09	1078.6	2477.96	1281.31	992.193	1044.1	1564.24	1324.46	1245.03
11.46_325.2383m/z	325.238	11.4634	neg	Linoleic acid	HMDB0000673	Lipids and lipid-like molecules	Fatty Acyls	Lineolic acids and derivatives	C01595	37.9	0	M+FA-H	C18H32O2	-0.296779	3379.74	3076.13	3582.17	3464.93	2708.31	3045.58	2846.99	3227.55	3438.37	2520.92	2648.5	2080.58	2043.46	2128.6	2662.5	2890.09	2274.37	2860.04	2706.02	883.402	2194.01	2189.22	2260.42	2233.8	2564.19	1882.74	3333.67
11.49_295.2261m/z	295.226	11.4869	pos	9-OxoODE	HMDB0004669	Lipids and lipid-like molecules	Fatty Acyls	Lineolic acids and derivatives	C14766	37.9	0	M+H	C18H30O3	-2.14178	6625.31	6558.84	7072.94	6780.66	6094.29	6055.53	6577	5574.65	15056.9	8158.7	7094.03	11439.4	6916.93	8169.22	9606.48	5010.92	7741.54	8940.9	10881.1	6496.58	6793.79	5437.92	18290.1	5498.01	17673.7	3038.65	15407.3
12.96_510.3910m/z	510.391	12.9621	pos	LysoPC(O-18:0)	HMDB0011149	Lipids and lipid-like molecules	Glycerophospholipids	Glycerophosphocholines	C04317	37.9	0	M+H	C26H56NO6P	-1.60242	39412.2	37379.1	43224.7	43886.6	42360.8	41836.8	41086.9	41603	18429.1	28893.5	40661.4	49011.8	40282.4	38847.7	29582.9	36870	34037.4	35647.8	16676.8	27245.4	39703.5	53320.1	29645.5	34797.3	39898.4	34051.8	33948.7
13.85_285.2207m/z	285.221	13.8467	pos	Retinal	HMDB0001358	Lipids and lipid-like molecules	Prenol lipids	Retinoids	C00376	37.9	0	M+H	C20H28O	-2.23615	6361.61	6359.37	6051.95	4277.07	6067.59	6281.5	6561.86	5618.92	3136.15	9048.26	5881.74	5713.87	4640.02	4099.52	2238.77	1960.77	1563.69	1452.79	4663.51	2376.45	2928.16	1892.63	1469.48	2567.79	4261.96	1301.32	6655.04
2.32_219.0769m/z	219.077	2.31568	neg	1H-Indole-3-acetamide	HMDB0029739	Organoheterocyclic compounds	Indoles and derivatives	Indoles	C02693	37.9	0	M+FA-H	C10H10N2O	-3.58054	1716.47	1632.09	1693.18	1754.28	1624.83	1683.93	1798.24	1718.23	2159.63	1537.91	1469.72	716.336	1264.05	1568.91	935.443	922.273	1413.42	1118.81	1086.72	909.589	1619.5	756.688	1311.45	1238.18	1369.6	726.796	1149.74
2.48_160.0965m/z	160.096	2.47702	pos	N-Acetylvaline	HMDB0011757	Organic acids and derivatives	Carboxylic acids and derivatives	Amino acids, peptides, and analogues		37.9	0	M+H	C7H13NO3	-2.12462	6066.13	5750.39	6002.74	5741.09	5992.09	5918.79	5786.88	6106.18	4493.16	6267.67	4162.07	6067.38	6367.82	4260.03	3831.79	6005.91	3972.64	4496.52	3835.64	8258.83	5577.93	5399.15	5729	5933.84	4783.3	7601.64	3869.58
2.90_357.0828m/z	357.083	2.90073	neg	Isoxanthopterin	HMDB0000704	Organoheterocyclic compounds	Pteridines and derivatives	Pterins and derivatives	C03975	37.9	0	2M-H	C6H5N5O2	3.894	7394.69	7175.69	6966.63	7360.44	7407.89	7562.3	7236.57	7778.28	6243.56	5658.32	5123.3	5726.02	5150.01	6249.25	3947.67	8018.55	6249.79	4957.1	5882.1	3375.22	7346.2	4505.37	5057.74	4409.49	4622.79	7467.12	6700.82
3.19_194.0450m/z	194.045	3.19312	neg	3-Hydroxyhippuric acid	HMDB0006116	Benzenoids	Benzene and substituted derivatives	Benzoic acids and derivatives		37.9	0	M-H	C9H9NO4	-4.29128	1809.38	1714.67	1792.8	1755.11	1627.91	1688.99	1799.46	1790.24	1583.96	859.173	1433.73	1756.34	1544.66	752.209	1072.55	1164.22	845.56	1498.14	1033.48	2254.23	1244.84	881.53	1103.51	1499.71	1257.12	1228.14	1308.87
3.44_157.0969m/z	157.097	3.43837	pos	Glycyl-Valine	HMDB0028854	Organic acids and derivatives	Carboxylic acids and derivatives	Amino acids, peptides, and analogues		37.9	0	M+H-H2O	C7H14N2O3	-1.71103	238.974	400.243	244.015	327.365	302.312	300.396	245.445	377.84	680.85	483.425	365.625	292.491	303.743	239.848	35.174	336.877	538.816	327.605	342.054	441.551	412.219	250.546	279.854	344.714	458.39	316.963	243.693
3.89_171.0761m/z	171.076	3.88618	pos	3-Hydroxyanthranilic acid	HMDB0001476	Benzenoids	Benzene and substituted derivatives	Benzoic acids and derivatives	C00632	37.9	0	M+NH4	C7H7NO3	-2.02402	174.976	504.381	415.693	388.94	260.303	368.02	410.847	357.752	543.093	556.85	504.397	394.572	455.288	351.293	298.549	462.888	423.021	321.913	571.953	546.549	633.078	459.963	534.629	506.457	393.181	231.88	257.172
3.97_171.0761m/z	171.076	3.96757	pos	3-Aminosalicylic acid	HMDB0001972	Benzenoids	Benzene and substituted derivatives	Benzoic acids and derivatives		37.9	0	M+NH4	C7H7NO3	-1.88045	258.136	362.169	221.482	296.93	215.296	296.782	237.747	118.461	444.451	461.534	399.788	403.872	97.1925	307.568	151.435	169.814	327.207	291.737	337.237	349.727	328.533	405.127	279.33	231.825	308.461	271.093	201.853
4.41_229.1553m/z	229.155	4.41473	neg	Isoleucyl-Valine	HMDB0028920	Organic acids and derivatives	Carboxylic acids and derivatives	Amino acids, peptides, and analogues		37.9	0	M-H	C11H22N2O3	-2.1651	399.333	436.184	474.801	427.807	381.108	405.89	374.821	427.903	313.634	433.2	378.866	194.66	162.509	420.154	263.517	362.678	260.322	387.742	203.525	70.3903	265.411	424.578	242.529	353.509	409.849	420.419	346.862
4.62_211.0606m/z	211.061	4.62118	neg	L-3-Phenyllactic acid	HMDB0000748	Phenylpropanoids and polyketides	Phenylpropanoic acids	Unclassified	C05607	37.9	0	M+FA-H	C9H10O3	-3.68973	326.987	288.082	303.076	285.138	273.966	313.411	327.677	298.856	300.935	244.993	255.692	290.918	267.182	264.139	318.183	239.964	235.467	188.778	317.695	231.862	329.353	228.678	231.707	178.785	191.665	421.378	373.356
4.69_437.0868m/z	437.087	4.6898	neg	Flavin Mononucleotide	HMDB0001520	Nucleosides, nucleotides, and analogues	Flavin nucleotides	Unclassified	C00061	37.9	0	M-H2O-H	C17H21N4O9P	0.134406	684.487	679.068	680.057	749.889	570.936	802.752	803.323	579.895	469.948	713.25	567.789	1585.86	1046.41	1655.49	962.944	997.25	760.447	696.476	269.812	1006.13	2.965e-09	328.986	592.399	546.988	703.881	376.72	636.548
5.09_243.1333m/z	243.133	5.08538	pos	Glutamylleucine	HMDB0028823	Organic acids and derivatives	Carboxylic acids and derivatives	Amino acids, peptides, and analogues		37.9	0	M+H-H2O	C11H20N2O5	-2.42171	927.425	874.086	956.95	950.867	1028.67	1054.53	1042.08	1037.57	970.983	657.918	875.41	1022.82	555.741	674.604	769.635	864.957	726.156	589.482	1004.83	222.467	890.486	483.116	750.744	1081.45	914.18	1058.88	1889.83
5.55_255.0857m/z	255.086	5.54652	pos	Arbutin	HMDB0029943	Organic oxygen compounds	Organooxygen compounds	Carbohydrates and carbohydrate conjugates	C06186	37.9	0	M+H-H2O	C12H16O7	-2.21364	2873.47	2465.49	2750.21	2825.25	2835.37	3048.83	3101.72	2655.52	3591.99	2684.99	2992.12	3389.63	3091.5	3214.74	3812.21	3313.94	3357.73	3022.9	2897.47	3475.6	2909.21	3105.12	3113.81	2884.45	3134.4	2961.98	3071.84
5.92_360.0937m/z	360.094	5.91718	neg	Chondroitin	HMDB0000629	Organic oxygen compounds	Organooxygen compounds	Carbohydrates and carbohydrate conjugates	C00401	37.9	0	M-H2O-H	C14H21NO11	0.281718	1226.18	1132.35	1147.7	1315.02	1075.23	1151.44	1321.81	1141.41	1302.3	640.969	976.097	512.78	672.051	368.604	1056.98	1390.1	707.925	697.22	1056.46	520.903	1246.75	661.601	684.877	1116.17	550.89	908.658	933.928
6.17_209.0813m/z	209.081	6.17478	neg	2-Methylbenzyl alcohol acetate	HMDB0041472	Benzenoids	Benzene and substituted derivatives	Benzyloxycarbonyls	C07213	37.9	0	M+FA-H	C10H12O2	-4.02695	724.58	712.342	700.135	805.315	839.678	701.856	781.451	710.121	816.234	786.473	801.921	788.752	842.868	730.988	847.272	797.354	774.285	833.763	888.622	806.4	897.248	735.052	788.518	817.61	777.697	761.816	735.718
6.40_131.0490m/z	131.049	6.39897	pos	1-Phenyl-1,2-propanedione	HMDB0035243	Benzenoids	Benzene and substituted derivatives	Phenylpropanes	C17268	37.9	0	M+H-H2O	C9H8O2	-0.814629	109.167	81.8027	124.504	65.7144	81.3888	128.114	108.582	125.045	2.965e-09	30.4039	2.965e-09	2.965e-09	2.965e-09	183.849	2.965e-09	23.9816	90.8298	2.965e-09	27.5716	296.1	118.219	141.672	2.965e-09	2.965e-09	2.965e-09	610.29	14.3956
6.43_198.1121m/z	198.112	6.43248	pos	L-Metanephrine	HMDB0062493	Benzenoids	Phenols	Methoxyphenols	C05588	37.9	0	M+H	C10H15NO3	-1.89315	1693.8	1158.53	1311.93	1923.89	1465.67	1609.01	1334.72	1446.41	1149.39	1682.56	619.637	1126.83	1466.03	2826.99	304.936	1075	1036.5	946.358	5979.6	413.464	2822.15	1057.17	702.081	403.994	262.256	1703.08	637.401
6.91_445.1870m/z	445.187	6.91378	neg	Estrone glucuronide	HMDB0004483	Lipids and lipid-like molecules	Steroids and steroid derivatives	Steroidal glycosides	C11133	37.9	0	M-H	C24H30O8	0.454879	1117.01	1192.97	1234.54	1257.36	1001.61	1171.84	1230.21	1240.33	45.1566	653.571	226.154	176.065	452	1909.08	2.965e-09	146.782	3068.64	275.833	1079.82	730.233	599.161	1084.32	548.26	145.521	191.612	5696.43	663.119
7.72_384.9946m/z	384.995	7.72308	neg	1D-Myo-inositol 3,4-bisphosphate	HMDB0006235	Organic oxygen compounds	Organooxygen compounds	Alcohols and polyols	C04063	37.9	0	M+FA-H	C6H14O12P2	1.06155	582.83	687.905	748.09	933.261	668.641	788.764	888.769	660.331	875.93	799.491	863.31	767.191	910.773	766.341	832.908	847.935	633.327	565.023	893.582	803.872	1002.38	1046.89	399.986	979.715	717.225	868.205	491.52
7.84_775.6802m/z	775.68	7.84222	neg	Thyroxine	HMDB0000248	Organic acids and derivatives	Carboxylic acids and derivatives	Amino acids, peptides, and analogues	C01829	37.9	0	M-H	C15H11I4NO4	1.04783	6722.02	6444.61	5926.13	5969.54	5344.25	6182.91	7152.21	5468.51	513.778	4559.3	3226.59	6381.03	4925.02	5140.85	6721.69	5083.96	579.058	3999.16	5211.5	3606.55	2921.98	4753.78	4644.81	5586.39	3100.71	3396.77	6625.65
8.19_369.0354m/z	369.035	8.18692	neg	Uridine 5'-monophosphate	HMDB0000288	Nucleosides, nucleotides, and analogues	Pyrimidine nucleotides	Pyrimidine ribonucleotides	C00105	37.9	0	M+FA-H	C9H13N2O9P	4.18922	21089.5	22366.6	22820.2	22747.5	21055.7	22169.4	22467.1	22119.5	23313.5	23391.5	24662.4	23047.8	24366.5	23693.4	24368.8	23269.5	24672.9	23045.1	23328	24386.3	23437.2	23088.9	23723.1	23202.8	23160.4	23294.9	23135.7
8.50_221.0814m/z	221.081	8.49548	neg	5'-(3'-Methoxy-4'-hydroxyphenyl)-gamma-valerolactone	HMDB0029226	Benzenoids	Phenols	Methoxyphenols		37.9	0	M-H	C12H14O4	-2.36136	1698.1	1842.65	1785.55	1705.5	1531.14	1578.28	1604.84	1575.29	2173.36	2414.09	1698.84	1877.58	1748.5	2306.48	1895.18	1712.38	2568.37	1880.51	1812.34	1973.59	2492.07	1854.54	2129.09	1712.17	2303.68	1208.7	2312.27
8.63_306.2553n	289.252	8.6345	pos	8,11,14-Eicosatrienoic acid	HMDB0002925	Lipids and lipid-like molecules	Fatty Acyls	Fatty acids and conjugates	C03242	37.9	0	M+H-H2O, M+H	C20H34O2	-1.97966	3958.43	5205.71	4844.36	4411.82	5132.87	4727.4	4496.4	4480.07	4108.15	4418.59	4120	2455.53	3517.09	8135.05	1555.56	1581.4	4443.61	4113.37	3471.75	2963.23	4301.49	3566.82	1779.35	4982.48	1792.08	4613.87	2511.78
9.61_375.2886m/z	375.289	9.61057	pos	Isohyodeoxycholic acid	HMDB0000664	Lipids and lipid-like molecules	Steroids and steroid derivatives	Bile acids, alcohols and derivatives		37.9	0	M+H-H2O	C24H40O4	-2.04265	6150.87	5920.74	5972.83	5708.54	6559.12	6379.88	6258.59	5839.98	6040.31	2960.38	4574.34	5360.22	4426.2	6831.03	4219.67	7332.95	7669.45	11956.8	14020.9	3640.89	3308.6	3729.08	5339.09	1761.92	1325.29	971.457	10522.7
9.84_274.0915m/z	274.091	9.84223	pos	5'-Deoxyadenosine	HMDB0001983	Nucleosides, nucleotides, and analogues	5'-deoxyribonucleosides	Unclassified	C05198	37.9	0	M+Na	C10H13N5O3	1.71364	1959.92	2192.39	1715.97	1716.75	2294.65	2280.62	1601.78	1538.43	2181.49	1794.88	1879.87	2051.37	2470.08	1997.81	1728.95	2467.69	1393.75	1306.99	1881.9	1333.87	1523.41	2558.67	2115.51	1040.85	2189.37	2256.41	1840.12
0.55_227.0767m/z	227.077	0.5546	neg	L-Iditol	HMDB0011632	Organic oxygen compounds	Organooxygen compounds	Carbohydrates and carbohydrate conjugates	C01507	37.8	0	M+FA-H	C6H14O6	-2.74668	44.6245	73.2286	72.1431	120.133	51.6663	57.939	88.0595	57.5709	78.3661	104.066	66.7277	84.5966	135.119	47.0105	21.2889	91.2171	118.308	76.8439	56.3515	83.1962	43.977	32.448	130.216	33.3218	68.4707	74.9738	111.437
0.71_500.9363m/z	500.936	0.7087	pos	Inositol 1,3,4,5-tetraphosphate	HMDB0001059	Organic oxygen compounds	Organooxygen compounds	Alcohols and polyols	C01272	37.8	0	M+H	C6H16O18P4	0.696262	3279.36	6382.2	5083.89	5802.65	2748.85	4611.41	4499.87	4232.7	1118.34	5809.6	3455.28	2974.24	1535.26	4713.14	5138.13	2253.05	2.965e-09	6131.17	4709.74	4327.15	2.965e-09	2805.91	5182.24	2573.93	7065.79	8415.75	3942.36
0.74_254.1493m/z	254.149	0.736467	pos	Alanyl-Phenylalanine	HMDB0028694	Organic acids and derivatives	Carboxylic acids and derivatives	Amino acids, peptides, and analogues		37.8	0	M+NH4	C12H16N2O3	-2.46728	14673.8	12261.5	14689.1	13653	12585.7	16522.5	10344.8	11346.9	4759.83	9446.81	9219.76	3705.6	8635.45	12769	3581.96	8083.56	8323.68	17780.5	16859.3	5559.7	5103.87	11275.8	8979.31	5461.67	3530.69	15295.8	10248.4
1.09_153.0543m/z	153.054	1.08733	pos	3-Hydroxyphenylacetic acid	HMDB0000440	Benzenoids	Phenols	1-hydroxy-4-unsubstituted benzenoids	C05593	37.8	0	M+H	C8H8O3	-1.93714	5084.31	5329.23	6074.66	5590.21	5161.02	4795.71	5081.61	5627.95	6509.79	6113.39	5557.14	6491.2	7172.96	7052.8	6886.22	6206.63	5444.53	5403.34	7121.51	7068.87	6539.29	6471.11	7199.88	6602.42	7617.44	5820.28	5764.2
1.12_348.0694m/z	348.069	1.11528	pos	3'-AMP	HMDB0003540	Nucleosides, nucleotides, and analogues	Ribonucleoside 3'-phosphates	Unclassified	C01367	37.8	0	M+H	C10H14N5O7P	-2.7053	17072.8	14449.8	17338.2	17328.7	14391.2	17559.9	17091.9	18826.3	28450.5	41221.1	14142.1	5660.59	12474.1	4458.35	5193.07	10514.4	14596.2	3221.98	25689.1	36818	97324.1	4992.2	7364.69	15237.3	21295.9	6450.92	11977.1
1.13_210.0604m/z	210.06	1.12915	pos	Isocitric acid	HMDB0000193	Organic acids and derivatives	Carboxylic acids and derivatives	Tricarboxylic acids and derivatives	C00311	37.8	0	M+NH4	C6H8O7	-2.4536	4981.46	3521.18	3808.82	4092.07	3730.68	2565.16	5160.48	4616.63	4273.42	3401.26	6083.56	3205.41	3660.96	5486.03	4602.82	4001.99	5034.6	3712.92	5708.28	3420.18	2777.06	3454.88	5185.35	3235.56	2693.88	8223.39	6464.83
1.13_215.0157m/z	215.016	1.12915	pos	Diketogulonic acid	HMDB0005971	Organic oxygen compounds	Organooxygen compounds	Carbohydrates and carbohydrate conjugates	C04575	37.8	0	M+Na	C6H8O7	-2.80265	1986.2	1767.56	2037.77	1649.02	2467.34	2647.54	1394.94	2263.57	1350.26	1660.19	3136.64	1871.99	2294.65	4956.2	2389.85	1324.83	1772.92	1778.1	2120.28	147.482	2.965e-09	2002.26	2165.43	1460.42	1722.58	4573.41	2329.02
1.24_284.0983m/z	284.098	1.2411	pos	8-Hydroxy-deoxyguanosine	HMDB0003333	Nucleosides, nucleotides, and analogues	Purine nucleosides	Purine 2'-deoxyribonucleosides		37.8	0	M+H	C10H13N5O5	-2.26751	3992.79	3740.13	3846.42	3657.23	3668.44	3110.84	4000.35	4133.79	3680.18	1468.95	2524.25	3143.55	1808.13	7110.72	2676.82	5081.9	2275.09	4911.82	3707.79	7283.21	2499.11	1108.62	1339.35	6432.78	1274.98	1563.39	2746.54
1.59_203.1388m/z	203.139	1.5938	pos	Alanyl-Leucine	HMDB0028691	Organic acids and derivatives	Carboxylic acids and derivatives	Amino acids, peptides, and analogues		37.8	0	M+H	C9H18N2O3	-1.28605	703.151	605.914	808.095	813.217	831.887	805.411	915.452	805.827	1171.75	1739.64	169.627	73.706	201.267	276.333	179.445	224.15	65.8463	210.908	90.09	153.623	15859.1	148.145	342.487	26.5387	528.939	140.078	115.334
1.84_283.1031m/z	283.103	1.83702	pos	Xylobiose	HMDB0029894	Organic oxygen compounds	Organooxygen compounds	Carbohydrates and carbohydrate conjugates	C01630	37.8	0	M+H	C10H18O9	2.56319	9836.49	8496.5	10225.6	10290.6	9796.65	9332.61	9327.57	9585.92	8940.27	8805.42	8259.05	6951.63	6900.66	8582.6	6926.7	10155.7	7986.76	7155.79	8112.3	6768.5	9556	6534.95	9563.06	8945.75	7209.44	9122.62	8385.24
1.97_201.0873m/z	201.087	1.9747	neg	N-Acetyl-b-glucosaminylamine	HMDB0001104	Organic oxygen compounds	Organooxygen compounds	Carbohydrates and carbohydrate conjugates	C01239	37.8	0	M-H2O-H	C8H16N2O5	-3.54191	603.082	524.579	536.027	615.223	614.14	617.939	672.505	653.89	1579.88	340.355	438.162	357.031	319.333	620.532	2.965e-09	212.252	164.069	548.258	749.069	2.965e-09	871.275	43.867	262.914	141.179	177.407	983.026	928.022
10.07_369.0353m/z	369.035	10.0749	neg	Pseudouridine 5'-phosphate	HMDB0001271	Organic oxygen compounds	Organooxygen compounds	Carbohydrates and carbohydrate conjugates	C01168	37.8	0	M+FA-H	C9H13N2O9P	3.7978	1221.32	1066.85	1515.08	1568.24	1592.66	1654.08	1822.57	1522.04	1627.85	1750	1620.31	1515.12	1561.65	1583.1	2023.6	2055.13	1664.11	1687.21	1593.43	1632.31	1779.08	1436.84	1704.27	1668.85	1717.8	1590.45	1525.84
10.09_367.0197m/z	367.02	10.0921	neg	Orotidylic acid	HMDB0000218	Nucleosides, nucleotides, and analogues	Pyrimidine nucleotides	Pyrimidine ribonucleotides	C01103	37.8	0	M-H	C10H13N2O11P	3.53099	1423.73	1555.1	1968.2	1904.51	1508.93	1564.91	1503.78	1523.24	1612.54	1519.32	1339.1	1013.02	1848.97	1836.23	1392.66	1655.04	1255.78	1430.06	1594.89	1301.22	1344.67	1435.77	1839.72	1810.19	1467.35	1749.31	1551.61
10.70_300.2890m/z	300.289	10.6982	pos	Oleic acid	HMDB0000207	Lipids and lipid-like molecules	Fatty Acyls	Fatty acids and conjugates	C00712	37.8	0	M+NH4	C18H34O2	-2.40211	630.619	456.936	668.643	476.996	440.44	737.721	533.738	562.707	2.965e-09	2.965e-09	705.208	2107.74	2.965e-09	138.671	121.147	103.935	183.144	414.784	178.274	578.273	207.266	2.965e-09	2.965e-09	2.965e-09	2.965e-09	248.932	323.554
11.24_854.5916m/z	854.592	11.2418	neg	PC(18:2(9Z,12Z)/20:2(11Z,14Z))	HMDB0008145	Lipids and lipid-like molecules	Glycerophospholipids	Glycerophosphocholines	C00157	37.8	0	M+FA-H	C46H84NO8P	-0.132849	332397	44440.2	307011	322554	372345	268466	402522	366788	642499	508919	483202	333890	483699	531890	450233	356497	213477	478309	522047	298884	452869	122039	574531	436463	188181	476875	316202
11.64_338.2449n	356.279	11.6384	pos	8,9-DiHETrE	HMDB0002311	Lipids and lipid-like molecules	Fatty Acyls	Eicosanoids	C14773	37.8	0	M+NH4, M+Na	C20H34O4	-2.30525	19645.7	20993.7	20495.9	20074.8	19674	21297.3	18710.3	16718.3	15541.8	22583.3	19020.1	16558.1	17018.8	15394.7	16123	14598.7	14881.9	17373.7	17724.7	18376.3	43568.4	18218	15301.9	14941.7	17513	13832.4	13287.4
14.79_319.2624m/z	319.262	14.7862	pos	Allopregnanolone	HMDB0001449	Lipids and lipid-like molecules	Steroids and steroid derivatives	Pregnane steroids	C13712	37.8	0	M+H	C21H34O2	-2.43722	537.883	462.215	624.775	447.566	637.892	616.43	297.275	605.686	2.965e-09	419.35	558.737	606.32	424.86	407.95	267.363	298.594	436.799	435.416	210.924	2.965e-09	2.965e-09	326.824	632.125	219.554	1086.58	75.6926	422.212
15.91_193.0716m/z	193.072	15.9147	pos	1,3,7-Trimethyluric acid	HMDB0002123	Organoheterocyclic compounds	Imidazopyrimidines	Purines and purine derivatives	C16361	37.8	1.55	M+H-H2O	C8H10N4O3	-2.00824	17493.3	10670.6	7995.84	6309.53	9220.13	11163.2	13238.2	12721.3	5750.95	7637.72	8185.25	5979.67	7405.59	7855.75	16580.2	15257.6	10843.7	12928.5	5679.51	8365.28	4615.94	7502.21	13266.1	8171.49	11903.9	7860.68	13693.7
2.01_184.0602m/z	184.06	2.00838	pos	Terephthalic acid	HMDB0002428	Benzenoids	Benzene and substituted derivatives	Benzoic acids and derivatives	C06337	37.8	0	M+NH4	C8H6O4	-1.6616	235.787	376.549	251.674	284.116	249.786	260.543	279.275	121.181	276.343	238.342	350.843	513.893	348.418	282.718	77.5167	100.023	197.405	277.558	304.798	384.342	158.179	185.116	257.787	284.365	267.718	87.4805	68.5725
2.06_172.0600m/z	172.06	2.05537	pos	3,5-Dihydroxybenzoic acid	HMDB0013677	Benzenoids	Benzene and substituted derivatives	Benzoic acids and derivatives		37.8	0	M+NH4	C7H6O4	-2.6057	277.644	475.247	359.961	190.529	404.186	363.284	389.169	380.687	383.284	437.183	417.974	334.39	259.41	483.493	425.112	224.996	231.497	477.656	530.045	450.325	358.434	469.518	547.889	552.95	463.418	352.096	320.687
2.52_227.1020m/z	227.102	2.52408	pos	Porphobilinogen	HMDB0000245	Organic nitrogen compounds	Organonitrogen compounds	Amines	C00931	37.8	0	M+H	C10H14N2O4	-2.88073	2875.52	1978.59	2805.77	2550.54	2190.66	1958.32	1953.61	3063.48	2035.49	2725.91	2280.07	2365.68	2521.18	2442.28	2139.19	2442.28	2179.27	1726.79	2780.09	3088.14	3848.06	1380.83	2854.92	3129.15	1753.12	3867.8	2579.95
3.17_172.0600m/z	172.06	3.16838	pos	2,6-Dihydroxybenzoic acid	HMDB0013676	Benzenoids	Benzene and substituted derivatives	Benzoic acids and derivatives		37.8	0	M+NH4	C7H6O4	-2.58824	295.605	275.574	273.784	335.81	127.74	251.764	315.258	147.697	464.113	391.494	324.58	312.705	343.654	315.452	144.83	381.28	377.44	281.033	478.402	314.138	520.955	262.925	237.23	425.85	479.164	240.54	404.405
3.89_184.0602m/z	184.06	3.88618	pos	4-Pyridoxic acid	HMDB0000017	Organoheterocyclic compounds	Pyridines and derivatives	Pyridinecarboxylic acids and derivatives	C00847	37.8	0	M+H	C8H9NO4	-1.38878	240.698	443.583	251.695	310.614	418.167	383.496	350.198	165.918	341.68	429.474	306.386	196.373	287.762	258.683	72.7541	276.429	250.641	85.1862	378.749	217.027	131.152	193.918	249.656	336.475	325.818	231.514	265.334
4.36_209.0660m/z	209.066	4.3632	neg	L-Rhamnulose	HMDB0010207	Lipids and lipid-like molecules	Fatty Acyls	Fatty alcohols	C00861	37.8	0	M+FA-H	C6H12O5	-4.09508	2331.21	2482.6	2411.34	2308.28	2289.32	2249.28	2204.54	2170.55	2755.15	2591.04	2599.04	2421.75	2407.63	2444.5	2378.31	2275.18	2181.52	2320.92	2544.34	2306.47	2766.55	2397.57	2473.47	2390.19	2376.11	2199.6	2075.77
4.41_231.1697m/z	231.17	4.41008	pos	Leucyl-Valine	HMDB0028942	Organic acids and derivatives	Carboxylic acids and derivatives	Amino acids, peptides, and analogues		37.8	0	M+H	C11H22N2O3	-2.67718	2432.61	2087.43	2340.22	2326.01	2402.01	2174.32	2159.75	2344.72	1430.03	2423.83	2066.83	907.697	898.315	2087.42	1524.95	2294.78	1442.53	1849.03	948.049	462.16	1484.99	2453.92	1826.28	2245.12	2540.07	2520.25	1851.44
5.22_188.0345m/z	188.034	5.2199	neg	1-Nitro-5,6-dihydroxy-dihydronaphthalene	HMDB0060328	Benzenoids	Naphthalenes	Nitronaphthalenes	C14801	37.8	0	M-H2O-H	C10H9NO4	-3.99101	148.007	136.545	162.565	184.247	129.322	227.04	217.297	257.263	324.328	148.262	195.958	147.946	181.966	46.2927	125.76	126.943	222.785	84.3847	111.497	135.748	59.5052	134.523	118.46	109.823	300.008	2.965e-09	80.7268
5.23_171.0761m/z	171.076	5.23228	pos	Mesalazine	HMDB0014389	Benzenoids	Benzene and substituted derivatives	Benzoic acids and derivatives		37.8	0	M+NH4	C7H7NO3	-2.06771	200.133	339.823	270.175	252.89	232.245	193.772	150.609	208.896	434.575	372.72	327.496	242.054	312.096	276.364	229.896	227.395	262.058	241.607	362.041	379.593	284.407	301.947	329.306	317.692	293.127	218.243	170.545
5.53_131.0490m/z	131.049	5.52962	pos	Cinnamic acid	HMDB0000567	Phenylpropanoids and polyketides	Cinnamic acids and derivatives	Cinnamic acids	C10438	37.8	0	M+H-H2O	C9H8O2	-0.953735	54.0563	125.746	144.727	103.629	111.744	95.132	96.6226	93.7449	2.965e-09	72.3257	28.8069	2.965e-09	34.3796	368.003	2.965e-09	121.847	50.3605	2.965e-09	48.5687	151.897	71.365	56.9281	2.965e-09	2.965e-09	2.965e-09	395.271	2.965e-09
5.80_243.1011m/z	243.101	5.79828	pos	Equol	HMDB0002209	Phenylpropanoids and polyketides	Isoflavonoids	Isoflavans	C14131	37.8	0	M+H	C15H14O3	-1.90967	823.292	1167.11	940.851	1102.06	1024.2	929.286	799.069	860.247	1211.86	1024.91	1050.98	1047.93	724.206	908.875	1302.7	924.485	745.007	928.597	1435.42	807.869	1433.8	884.249	771.049	1102.76	720.189	1127.24	470.079
6.09_194.0451m/z	194.045	6.08872	neg	4-Hydroxyhippuric acid	HMDB0013678	Benzenoids	Benzene and substituted derivatives	Benzoic acids and derivatives		37.8	0	M-H	C9H9NO4	-3.99206	596.267	635.048	627.699	549.661	572.34	584.812	593.452	560.877	512.348	414.164	289.921	530.595	344.571	354.883	373.22	431.655	699.766	585.611	467.84	341.648	629.764	596.496	327.632	465.889	409.963	1119.25	416.244
6.24_225.0611m/z	225.061	6.24362	neg	Allose	HMDB0001151	Organic oxygen compounds	Organooxygen compounds	Carbohydrates and carbohydrate conjugates	C01487	37.8	0	M+FA-H	C6H12O6	-2.95316	415.651	486.542	424.229	495.602	348.031	385.969	305.036	320.758	1015.27	525.612	459.339	394.477	327.353	251.565	280.157	283.141	342.844	336.188	523.977	345.04	376.645	398.532	295.358	231.776	131.347	365.504	270.428
6.48_509.2392m/z	509.239	6.48412	neg	Testosterone glucuronide	HMDB0003193	Lipids and lipid-like molecules	Steroids and steroid derivatives	Steroidal glycosides	C11134	37.8	0	M+FA-H	C25H36O8	-0.0689787	312.718	232.836	310.805	131.966	228.287	181.006	346.943	211.73	2.965e-09	2.965e-09	2.965e-09	88.4244	42.1116	167.718	196.117	2.965e-09	115.078	77.5758	211.194	2.965e-09	293.454	43.4885	106.921	180.846	91.6458	335.914	224.233
6.70_288.2084n	289.216	6.70137	pos	Testosterone	HMDB0000234	Lipids and lipid-like molecules	Steroids and steroid derivatives	Androstane steroids	C00535	37.8	0	M+H-H2O, M+H	C19H28O2	-1.95155	3828.22	3548.26	3859.9	3814.73	3637.97	3872.49	3989.21	3782.83	957.555	4094.76	1417.18	441.143	3592.5	6768.02	88.2933	1570.03	3695.09	2638.88	2594.91	1940.02	4075.68	3791.8	1806.22	1393.71	1162.07	9565.46	2127.54
8.21_323.2322m/z	323.232	8.2114	pos	Capsaicin	HMDB0002227	Benzenoids	Phenols	Methoxyphenols	C06866	37.8	0	M+NH4	C18H27NO3	-2.4575	2822.77	2477.76	2688.16	3263.84	2568.37	3006.19	2411.04	2787.11	1596.3	5224.34	1554.84	1055.09	1502.96	1643.9	1377.46	1129.84	3068.76	1178.79	4036.31	2541.77	827.443	1210.4	2817.62	2257.63	967.989	6329.76	956.916
8.56_546.2166m/z	546.217	8.56433	neg	D-Glucosaminide	HMDB0004270	Organic oxygen compounds	Organooxygen compounds	Carbohydrates and carbohydrate conjugates	C06023	37.8	0	M+FA-H	C18H35N3O13	2.88703	2151	1820.14	2411.27	2252.38	2127.02	2145.51	2480.37	2371.69	91.7487	290.15	455.815	14692.3	617.735	227.612	18025.2	1173.18	384.628	2028.91	6368.22	409.261	149.949	367.129	379.405	586.646	207.135	151.89	519.31
9.15_369.0354m/z	369.035	9.14905	neg	3'-UMP	HMDB0060282	Nucleosides, nucleotides, and analogues	Ribonucleoside 3'-phosphates	Unclassified	C01368	37.8	0	M+FA-H	C9H13N2O9P	4.00342	1604.05	1447.16	1684.78	1685.23	1571.89	1619.23	1747.27	1610.29	1689.51	1621.07	1778.96	1799.19	1752.74	1698.66	1663.34	1733.36	1870.63	1508.81	1725.12	1879.12	1727.15	1789.44	1866.65	1727.14	1522.41	1865.43	1587.01
9.42_288.0032m/z	288.003	9.41708	pos	Pyridoxine 5'-phosphate	HMDB0001319	Organoheterocyclic compounds	Pyridines and derivatives	Pyridoxines	C00627	37.8	0	M+K	C8H12NO6P	-0.614301	995.292	927.195	726.873	1313.73	1220.36	1231.71	1180.2	768.222	1103.41	738.882	1074.26	703.234	1111.58	1087.86	816.919	1137.43	947.9	916.021	826.703	365.973	2175.8	878.97	933.939	1072.11	779.139	1367.44	708.61
9.58_201.1489m/z	201.149	9.57838	neg	D-Citronellol	HMDB0035093	Lipids and lipid-like molecules	Prenol lipids	Monoterpenoids	C09849	37.8	0	M+FA-H	C10H20O	-4.83253	13023.2	12067.1	11556.3	12493.9	13227.1	12940.4	12713	12337.8	13119.6	13337	12646.5	13251.4	12990	12702.5	13611.5	12900	13753.7	12908.1	12810.1	13837.5	13748.3	13176.4	13527.9	13170.3	13602.3	13127.3	13297.9
0.34_177.1634m/z	177.163	0.336967	pos	(3S,6E)-Nerolidol	HMDB0041629	Lipids and lipid-like molecules	Prenol lipids	Monoterpenoids	C09704	37.7	0	M+H-H2O	C13H22O	-2.18465	48585.7	47060.1	37548.2	44439.3	44694	45636.5	48292.7	48543.8	51354.8	42555.3	47957.5	47427.9	44919.9	51440	51945.4	51401.2	52517	50738.1	55121	53436.5	36797.4	49109.5	50581.3	52174.9	50635.5	54173.4	53534.3
0.52_163.0750m/z	163.075	0.524583	pos	3-Methoxybenzenepropanoic acid	HMDB0011751	Phenylpropanoids and polyketides	Phenylpropanoic acids	Unclassified		37.7	0	M+H-H2O	C10H12O3	-1.97642	6544.77	6471.08	5612.34	8124.31	7231.22	6200.54	6445.15	5979.25	8768	5967.14	6645.51	8424.65	7980.66	8940.73	7035.98	7508.29	6474.64	6796.5	7505.35	6420.96	8941.35	7878.72	8684.31	8461.91	8235.02	6293.35	7158.55
0.54_166.0496m/z	166.05	0.539117	pos	Formylanthranilic acid	HMDB0004089	Benzenoids	Benzene and substituted derivatives	Benzoic acids and derivatives	C05653	37.7	0	M+H	C8H7NO3	-1.76594	1127.1	1055.11	986.347	1041.13	1009.82	1294.43	1266.69	1140.05	854.403	1288.6	937.219	1326.31	1320.92	979.127	1011.58	1187.71	1261.2	1300.1	1053.78	917.878	1365.35	1322.72	1030.07	1158.1	1262.7	1391.48	1303.72
0.71_325.1251m/z	325.125	0.71335	neg	L-2-Amino-5-(methylthio)pentanoic acid	HMDB0030406	Organic acids and derivatives	Carboxylic acids and derivatives	Amino acids, peptides, and analogues	C17213	37.7	0	2M-H	C6H13NO2S	-3.0153	17538.2	19908.5	19216.1	16892.2	15848.8	17826.7	19452.5	17431.4	8031.63	16456.2	11767	6326.83	5943.96	9580.43	4450.24	10527.7	10303.4	7627.71	15441.8	6894.85	10963.8	7749.42	8467.76	7094.55	4997.37	7928	14019.8
0.72_189.1343m/z	189.134	0.7226	pos	Homo-L-arginine	HMDB0000670	Organic acids and derivatives	Carboxylic acids and derivatives	Amino acids, peptides, and analogues	C01924	37.7	0	M+H	C7H16N4O2	-1.74422	4517.3	4629.07	4902.12	4408.5	3994.18	6727.68	6671.76	5109.33	5083.21	6050.37	5889.98	5344.56	6685.24	5754.54	5162.76	5932.72	7414.23	4741.15	6616.9	5115.58	5653.82	7334.67	8352.4	6433.54	4673.82	5733.95	5778.71
0.77_267.0719m/z	267.072	0.769267	neg	Ethyl glucuronide	HMDB0010325	Organic oxygen compounds	Organooxygen compounds	Carbohydrates and carbohydrate conjugates		37.7	0	M+FA-H	C8H14O7	-1.21105	6439.13	5581.23	2267.41	4230.05	5207.75	4302.57	5838.86	2312.27	2332.32	1719.18	1648.42	12549.6	1403.65	15621.4	2780.38	6085.19	15777.7	1791.45	2.965e-09	2.965e-09	2.965e-09	1553.99	2.965e-09	2.965e-09	1852.15	2.965e-09	2.965e-09
1.13_258.1079m/z	258.108	1.12915	pos	5-Methylcytidine	HMDB0000982	Nucleosides, nucleotides, and analogues	Pyrimidine nucleosides	Unclassified		37.7	0	M+H	C10H15N3O5	-2.21906	15620.9	16204	16296.8	15267.2	18505.2	14460.4	19506.5	18442.9	13430.7	15756.8	14001.4	14824.4	12065.1	16636.3	13210	18300.3	15542	13381.9	15178.8	14839.9	16185.6	11091.7	14952.3	17394.6	14681.5	15675.9	18042.2
1.49_167.0336m/z	167.034	1.49055	pos	3,4-Dihydroxymandelic acid	HMDB0001866	Benzenoids	Phenols	Benzenediols	C05580	37.7	0	M+H-H2O	C8H8O5	-1.67375	611.985	521.753	673.711	737.738	926.101	1017.71	579.198	554.256	1098.17	870.103	797.032	908.381	760.937	608.54	820.445	599.999	743.326	600.068	945.127	735.112	1002.11	894.622	902.687	706.111	718.996	805.204	654.055
10.25_547.0213m/z	547.021	10.2468	neg	Ferulic acid 4-sulfate	HMDB0029200	Phenylpropanoids and polyketides	Cinnamic acids and derivatives	Hydroxycinnamic acids and derivatives		37.7	0	2M-H	C10H10O7S	-1.67947	64092.3	67038.3	66111.9	64330.6	67707.9	64160.2	61793.8	65548.2	67738.7	69010.8	68860.1	72961.8	70670.9	69799.4	74878.1	70052.1	67020.3	68611.3	63976.2	71983.4	70801.3	66561.6	68356.6	69590.6	71560.7	63710.1	69541.8
10.82_333.2071m/z	333.207	10.8152	neg	Etiocholanedione	HMDB0003769	Lipids and lipid-like molecules	Steroids and steroid derivatives	Androstane steroids	C03772	37.7	0	M+FA-H	C19H28O2	-0.0676895	1241.24	1249.86	1114.78	1022.42	1282.91	1124.83	1592.73	1446.59	550.971	499.365	638.481	1801.6	1439.8	2.965e-09	1408.63	545.289	233.899	991.015	482.796	163.634	488.745	369.225	641.5	990.735	2213.03	146.809	1640.42
11.85_190.0494m/z	190.049	11.8508	pos	1-Nitronaphthalene-5,6-oxide	HMDB0060331	Benzenoids	Naphthalenes	Nitronaphthalenes	C14800	37.7	0	M+H	C10H7NO3	-2.35176	3912.34	3490.16	3482.21	3443.25	3531.46	3995.23	4090.34	4005.85	3961.5	4220.72	3560.77	4548.34	3966.38	4233.48	4278.35	4105.88	4424.36	4224.61	3554.42	5036.68	4028.63	3779	4040.94	4018.38	3698.54	4480.34	4045.08
12.57_594.3779m/z	594.378	12.5655	neg	PC(18:1(9Z)e/2:0)	HMDB0011148	Lipids and lipid-like molecules	Glycerophospholipids	Glycerophosphocholines	C04598	37.7	0	M+FA-H	C28H56NO7P	0.388911	15635.4	15457.7	14438.8	15726.6	12602.5	14422.5	13905.3	15100.3	15742.4	12687.7	14101.7	13839.6	10495.3	10719.6	6423.4	11036.1	8281.19	10671.4	7014.5	4253.06	9457.23	10694.3	7387.02	5019.75	10237.5	15991.9	11075
13.20_305.2468m/z	305.247	13.2049	pos	Arachidonic acid	HMDB0001043	Lipids and lipid-like molecules	Fatty Acyls	Fatty acids and conjugates	C00219	37.7	0	M+H	C20H32O2	-2.30914	4230.61	4771.5	3699.81	3353.32	3189.31	2845	3004.23	3237.45	1752.13	3053.6	3133.7	4078.01	6839.04	2912.04	1954.21	3081.57	2995.84	5259.38	4174.73	2344.63	1151.92	3032.4	2795.35	2543.99	4076.69	2525.37	4415.12
15.88_126.1021m/z	126.102	15.8833	pos	1-Methylhistamine	HMDB0000898	Organic nitrogen compounds	Organonitrogen compounds	Amines	C05127	37.7	0	M+H	C6H11N3	-3.91128	11772.6	9659.05	8227.46	8077.43	7838.77	7860.92	8353.15	10665.7	11509.4	13611.2	8912.57	9461.58	6729.93	7061.5	10299.6	10077.7	10586.9	9891.31	9870.09	13986.4	7580.21	8170.32	8692.68	8244.64	8145.73	9376.87	10363.2
15.91_126.0657m/z	126.066	15.9147	pos	5-Methylcytosine	HMDB0002894	Organoheterocyclic compounds	Diazines	Pyrimidines and pyrimidine derivatives	C02376	37.7	0	M+H	C5H7N3O	-4.2215	20298.6	16468.6	12679.4	13191.5	13865.1	12305.5	19353.9	16499.2	22824.6	17747.3	12352.3	13815.8	12943.5	12374.6	17850.8	18277.1	12940.3	17123.9	23401.7	18974.5	12944.3	14974.9	17152.8	12431.2	14180.3	13564	16205.1
2.06_207.0768m/z	207.077	2.05985	neg	L-Kynurenine	HMDB0000684	Organic oxygen compounds	Organooxygen compounds	Carbonyl compounds	C00328	37.7	0	M-H	C10H12N2O3	-3.56088	465.117	469.581	528.693	575.025	546.674	498.93	579.718	538.534	421.418	692.274	305.758	86.612	610.264	422.118	110.737	373.339	259.387	479.076	289.798	156.783	350.645	391.392	138.638	257.225	210.112	507.951	408.568
2.16_166.0170m/z	166.017	2.16135	pos	L-Homocysteic acid	HMDB0002205	Organic acids and derivatives	Carboxylic acids and derivatives	Amino acids, peptides, and analogues	C16511	37.7	0	M+H-H2O	C4H9NO5S	0.88403	14731.1	11577.2	12788.7	12959.9	12260.5	13221.5	13858.1	13594.1	9217.37	10252.1	11309.5	8891.79	10944	12985	8994.51	12541.9	12198.6	13994.2	9120.68	13920	10919.2	11766.4	10202.7	10936	10923.6	9575.25	10360
2.85_242.1143m/z	242.114	2.84912	neg	Glutaminylproline	HMDB0028805	Organic acids and derivatives	Carboxylic acids and derivatives	Amino acids, peptides, and analogues		37.7	0	M-H	C10H17N3O4	-1.16501	785.469	759.898	698.526	700.563	710.025	643.197	737.32	727.112	375.039	727.832	479.952	216.521	547.843	1483.49	226.171	639.588	532.136	771.015	320.451	237.373	40.9107	387.144	501.669	223.315	415.553	291.12	424.479
3.84_172.0600m/z	172.06	3.83758	pos	2,4-Dihydroxybenzoic acid	HMDB0029666	Benzenoids	Benzene and substituted derivatives	Benzoic acids and derivatives		37.7	0	M+NH4	C7H6O4	-2.63756	1013.35	1269.46	840.612	809.45	972.379	566.388	860.982	530.708	1213.07	1170.96	1072.95	1045.67	651.568	807.89	705.594	826.13	1182.95	1062.67	1248.77	1022.99	978.448	1242.51	719.721	1109.08	796.36	968.212	1018.8
4.00_134.0963m/z	134.096	4.00035	pos	Phenylpropanolamine	HMDB0001942	Benzenoids	Benzene and substituted derivatives	Phenylpropanes	C02343	37.7	0	M+H-H2O	C9H13NO	-1.14684	225.877	234.37	254.508	260.108	326.62	249.836	304.166	231.978	154.176	196.78	198.551	245.066	196.685	155.843	307.382	381.84	88.1628	269.3	187.346	191.284	61.6377	192.285	271.832	260.666	478.844	102.328	171.184
4.33_204.0862m/z	204.086	4.33103	pos	N-Acetyl-D-glucosamine	HMDB0000215	Organic oxygen compounds	Organooxygen compounds	Carbohydrates and carbohydrate conjugates	C00140	37.7	0	M+H-H2O	C8H15NO6	-1.81617	4993.95	6246.82	6383.07	6131.41	5181.66	5696.88	5746.09	6259.81	6732.92	6864.5	5280.17	5705.98	7169.84	5628.57	5877.92	5854.04	5812.83	4762.61	7144.77	5772.39	6403.68	6759.83	5779.91	5598.48	4887.8	5799.41	5143.36
4.33_225.0610m/z	225.061	4.32878	neg	D-Tagatose	HMDB0003418	Organic oxygen compounds	Organooxygen compounds	Carbohydrates and carbohydrate conjugates	C00795	37.7	0	M+FA-H	C6H12O6	-3.19768	556.449	661.882	658.384	538.79	507.501	490.944	456.273	494.701	618.077	604.072	626.791	502.753	491.097	402.821	444.059	429.468	432.802	488.439	753.899	441.624	553.835	596.524	438.572	378.824	389.001	417.471	428.756
4.67_243.1711m/z	243.171	4.67257	neg	Leucyl-Leucine	HMDB0028933	Organic acids and derivatives	Carboxylic acids and derivatives	Amino acids, peptides, and analogues	C11332	37.7	0	M-H	C12H24N2O3	-1.26218	463.504	475.239	416.304	424.77	425.146	408.514	457.537	378.47	255.358	409.646	295.7	247.973	266.778	405.24	304.314	337.663	330.741	339.806	336.044	110.437	210.089	468.523	320.409	205.956	282.971	426.033	285.421
4.82_176.1278m/z	176.128	4.82293	pos	trans-4-Hydroxycyclohexylacetic acid	HMDB0000909	Organic oxygen compounds	Organooxygen compounds	Alcohols and polyols		37.7	0	M+NH4	C8H14O3	-1.93744	402.069	439.041	386.229	473.446	351.056	544.129	390.998	568.002	301.417	289.133	367.734	72.352	405.358	433.281	325.959	242.127	259.418	649.06	564.128	251.803	246.278	488.238	399.506	192.932	281.276	480.569	359.933
4.89_334.1389m/z	334.139	4.88518	pos	gamma-Glutamyltryptophan	HMDB0029160	Organic acids and derivatives	Carboxylic acids and derivatives	Amino acids, peptides, and analogues		37.7	0	M+H	C16H19N3O5	-2.65564	3157.41	3641.34	3410.78	3206.62	3384.11	3629.69	2890.65	3458.98	2057.65	2548.2	1757.05	2092.78	2569.95	1614.68	1336.87	1511.24	1493.13	3295.08	1555.86	2136.31	4714.67	1172.76	4496.76	4194.81	2733.75	3608.62	6410.79
5.17_459.0934m/z	459.093	5.1685	neg	Hesperetin 7-O-glucuronide	HMDB0041745	Phenylpropanoids and polyketides	Flavonoids	Flavonoid glycosides		37.7	0	M-H2O-H	C22H22O12	0.230173	1259.65	1302.08	1242.26	1303.67	974.574	1317.64	1497.07	1157.13	949.084	832.879	1451.33	1843.19	3084.94	184.959	218.519	316.731	201.861	1060.11	62.0482	576.407	2939.92	376.143	447.263	848.952	585.509	1515.42	174.149
5.20_144.0442m/z	144.044	5.19953	pos	4,6-Dihydroxyquinoline	HMDB0004077	Organoheterocyclic compounds	Quinolines and derivatives	Quinolones and derivatives	C05639	37.7	0	M+H-H2O	C9H7NO2	-1.36186	831.505	835.909	804.742	677.149	778.309	735.231	768.945	822.121	559.937	189.351	700.046	2238.62	302.177	327.871	1210.18	906.778	422.565	570.143	884.672	729.387	470.139	163.768	1164.29	563.126	778.325	335.069	598.213
5.22_225.0610m/z	225.061	5.2199	neg	Alpha-D-Glucose	HMDB0003345	Organic oxygen compounds	Organooxygen compounds	Carbohydrates and carbohydrate conjugates	C00267	37.7	0	M+FA-H	C6H12O6	-3.48482	447.714	597.425	560.529	519.751	384.276	493.173	394.659	373.254	628.105	783.437	459.505	473.013	425.978	390.078	409.952	316.009	361.825	398.005	851.479	495.027	554.82	570.862	361.802	305.188	374.26	461.748	412.786
5.31_285.0050m/z	285.005	5.31447	pos	Homovanillic acid sulfate	HMDB0011719	Organic acids and derivatives	Organic sulfuric acids and derivatives	Arylsulfates		37.7	0	M+Na	C9H10O7S	3.87987	7081.3	7247.01	7354.3	7451.87	7391.84	7558.34	7729.53	7037.46	6295.05	3189.11	4692.78	13023.5	5952.62	2703.13	10766.7	6005.18	3632.73	6809.42	5185.75	3235.43	3921.41	2855.32	9161.06	10793.3	16611.7	3252.95	11209.5
5.35_105.0370m/z	105.037	5.34707	pos	3-(Methylthio)propanal	HMDB0031857	Organic oxygen compounds	Organooxygen compounds	Carbonyl compounds		37.7	0	M+H	C4H8OS	1.68199	74.1068	53.5194	15.8354	68.0446	62.5403	67.9944	68.0356	86.0941	45.0423	2.965e-09	2.965e-09	13.8516	2.965e-09	19.9902	2.965e-09	20.9446	24.7018	15.5776	2.965e-09	2.965e-09	310.216	2.965e-09	2.965e-09	14.9214	2.965e-09	28.8484	2.965e-09
5.45_162.0546m/z	162.055	5.44782	pos	3-Succinoylpyridine	HMDB0000992	Organic acids and derivatives	Keto acids and derivatives	Gamma-keto acids and derivatives	C19569	37.7	0	M+H-H2O	C9H9NO3	-1.92024	1956.72	1933.35	1955.36	1911.11	1934.86	2031.03	2039.4	2090.19	1959.41	1630.63	2161.74	2069.19	1907.54	1898.59	1379.02	2553.82	5240.9	2273.26	1717.76	1640.32	1321.92	1462.37	1912.67	2060.63	1647.67	1380.66	1847.52
5.90_210.0766m/z	210.077	5.89995	neg	Benzocaine	HMDB0004992	Benzenoids	Benzene and substituted derivatives	Benzoic acids and derivatives	C07527	37.7	0	M+FA-H	C9H11NO2	-3.60207	427.573	407.102	447.904	469.386	472.264	372.572	420.013	399.026	285.435	714.505	411.778	391.678	292.68	258.198	115.62	510.439	314.995	230.312	439.16	129.523	841.088	375.57	204.254	209.19	224.956	178.338	226.122
5.93_500.0421m/z	500.042	5.93075	pos	CDP-glycerol	HMDB0059599	Lipids and lipid-like molecules	Glycerophospholipids	CDP-glycerols	C00513	37.7	0	M+Na	C12H21N3O13P2	-4.30212	1396.16	1251.44	1360.16	1289.55	2001.79	1373.45	1322.67	2023.54	2.965e-09	2764.77	2.965e-09	2.965e-09	900.756	5572.96	2.965e-09	405.637	1307.21	2.965e-09	2652.5	2656.19	1541.05	3481.86	2.965e-09	2.965e-09	2.965e-09	10928.5	2.965e-09
6.90_463.2341m/z	463.234	6.89662	neg	Dehydroisoandrosterone 3-glucuronide	HMDB0010327	Lipids and lipid-like molecules	Steroids and steroid derivatives	Steroidal glycosides	C03033	37.7	0	M-H	C25H36O8	0.735217	995.118	977.463	920.087	915.975	922.671	852.943	1107.7	912.576	2.965e-09	567.372	117.373	117.793	442.261	901.85	2.965e-09	39.0708	1644.11	77.2218	1350.37	53.3506	780.318	2191	486.532	2.965e-09	2.965e-09	5740.12	284.664
6.95_374.2893m/z	374.289	6.95278	pos	Prostaglandin F1a	HMDB0002685	Lipids and lipid-like molecules	Fatty Acyls	Eicosanoids	C06475	37.7	0	M+NH4	C20H36O5	-2.30733	6139.11	6059.46	5758.86	7386.73	6519.25	6409.47	5622.96	5525.58	5772.1	5347.64	6760.49	7589.82	9261.51	6497.07	2833.1	2852.21	2544.82	7442.33	10747.3	2746.35	8660.16	4798.74	3825.85	2118.71	11856.5	7142.15	6652.83
7.00_624.3396m/z	624.34	6.99985	neg	Glycochenodeoxycholic acid 3-glucuronide	HMDB0002579	Lipids and lipid-like molecules	Steroids and steroid derivatives	Steroidal glycosides	C03033	37.7	0	M-H	C32H51NO11	1.00101	4348.16	4599.46	4416.93	4077.71	4284.23	3704.19	4247.49	4328.92	668.677	3549.85	760.332	2828.18	4059.9	6797.29	6357.43	2115.39	4035.74	8648.47	9609.46	589.959	2834.34	2638.91	7389.48	617.669	1190.7	3384.43	1866.44
7.53_193.0498m/z	193.05	7.53378	neg	Vanillactic acid	HMDB0000913	Phenylpropanoids and polyketides	Phenylpropanoic acids	Unclassified		37.7	0	M-H2O-H	C10H12O5	-3.73953	515.559	578.171	575.47	594.803	557.796	488.887	507.419	516.474	525.289	509.412	537.337	551.419	617.852	514.92	630.04	522.027	580.085	461.725	499.714	683.864	631.921	528.102	544.201	555.59	564.472	461.046	526.035
9.37_289.2155m/z	289.216	9.36832	pos	Androstanedione	HMDB0000899	Lipids and lipid-like molecules	Steroids and steroid derivatives	Androstane steroids	C00674	37.7	0	M+H	C19H28O2	-2.39445	1085.15	1270.78	1555.69	1547.45	1488.63	1577.44	1765.9	1611.91	753.832	1209.36	752.498	1512.69	1877.96	1618.17	941.496	2.965e-09	2451.92	115.42	3593.72	410.38	2350.38	2231.78	1201.31	212.531	530.686	1230	2041.7
0.03_147.0802m/z	147.08	0.0315333	pos	(3-Methylphenyl)methyl acetate	HMDB0041473	Benzenoids	Benzene and substituted derivatives	Benzyloxycarbonyls	C07216	37.6	0	M+H-H2O	C10H12O2	-1.35346	5131.3	5291.03	5021.95	5198.17	4269.04	3640.84	4554.33	4715.49	5396.71	5119.32	5703.85	4746.04	3931.9	5429.29	4798.74	5343.12	4217.83	5148.75	5962.64	4740.36	3837.48	4355.32	5308.22	5622.21	4735.19	5444.64	3991.37
0.03_225.1853m/z	225.185	0.0254833	neg	Myristoleic acid	HMDB0002000	Lipids and lipid-like molecules	Fatty Acyls	Fatty acids and conjugates	C08322	37.6	0	M-H	C14H26O2	-2.93422	3833.18	5217.58	3929.85	4547.42	4681.19	4098.75	3669.47	3555.52	5186.13	4608.54	4224.14	4463.94	4049.65	4694.64	4286.21	4823.8	3915.12	3772.74	4784.16	5133.97	4747.29	4169.36	3829.66	4676.77	4819.61	4584.01	4426.02
0.36_148.0389m/z	148.039	0.364733	pos	4-Pyridoxolactone	HMDB0003454	Organoheterocyclic compounds	Pyridines and derivatives	Pyridinecarboxylic acids and derivatives	C00971	37.6	0	M+H-H2O	C8H7NO3	-2.16144	25995.4	27355	21434.2	25488.9	23757	24640.6	24998.4	26581.7	32030.2	12195.4	29089.9	28106.8	27384.8	28428.4	24380.8	26606.5	27749	27147.3	26062	28480	13146.2	28428.4	26072.8	27748.8	24193.7	24944.6	25503.5
0.51_204.0863m/z	204.086	0.50985	pos	N-Acetylmannosamine	HMDB0001129	Organic oxygen compounds	Organooxygen compounds	Carbohydrates and carbohydrate conjugates	C00645	37.6	0	M+H-H2O	C8H15NO6	-1.7414	1780.04	2719.89	2269.21	2018.75	2655.51	2151.2	2321.82	2322.62	2094.09	2551.69	2607.43	2350.5	2288.99	1935.33	1958.14	2573.82	3032.89	2296.54	3495.79	1946.4	2815.12	2414.05	1214.24	2582.53	2440.42	2286.42	2015.2
0.83_148.0423m/z	148.042	0.8338	pos	Methionine sulfoxide	HMDB0002005	Organic acids and derivatives	Carboxylic acids and derivatives	Amino acids, peptides, and analogues	C02989	37.6	0	M+H-H2O	C5H11NO3S	-2.17812	51933.1	48417.5	43952.6	49612.7	45839.4	51023.7	47702.7	47605.7	42846.7	45510.9	48532.6	45568.4	42213.3	47170.2	42021.8	49697.5	46499	55337.4	34208.3	48658.8	18848.4	47370	52142.7	50811.5	46957.9	39972.7	52687.5
1.55_183.0649m/z	183.065	1.5496	pos	3-Methoxy-4-hydroxyphenylglycolaldehyde	HMDB0004061	Benzenoids	Phenols	Methoxyphenols	C05583	37.6	0	M+H	C9H10O4	-1.58252	3777.07	4264.41	4367.73	4885.01	4098.01	4008.01	3613.57	2879.15	6311.13	4919.74	4574.1	4133.89	5144.56	4273.31	4405.17	3858.18	3593.71	3822.01	5261.14	5440.38	4718.65	4600.42	4269.77	4679.71	4437.08	3638.85	4162.49
1.75_225.0610m/z	225.061	1.75238	neg	scyllo-Inositol	HMDB0006088	Organic oxygen compounds	Organooxygen compounds	Alcohols and polyols	C06153	37.6	0	M+FA-H	C6H12O6	-3.49868	1125.98	1581.38	1308.95	1193.23	1017.53	1081.19	1110.3	1087.68	1156.08	1534.05	1036.2	981.325	806.403	693.398	762.526	709.312	829.066	721.096	1656.98	808.876	972.149	1030.14	681.771	630.43	649.569	820.771	787.283
1.75_327.0943m/z	327.094	1.75238	neg	7-Hydroxy-6-methyl-8-ribityl lumazine	HMDB0004256	Organoheterocyclic compounds	Pteridines and derivatives	Unclassified	C05995	37.6	0	M-H	C12H16N4O7	-0.993973	1280.13	867.199	975.036	1223.82	1055.45	1477.57	1258.09	1197.87	965.123	950.447	915.634	909.106	993.043	720.864	838.386	1221.38	1168.39	805.986	889.149	904.465	1280.1	572.617	878.833	931.19	1173.6	1369.64	1070.42
10.37_194.0814m/z	194.081	10.3671	neg	2-Phenyl-1,3-propanediol monocarbamate	HMDB0060351	Benzenoids	Benzene and substituted derivatives	Unclassified	C16586	37.6	0	M-H	C10H13NO3	-4.30811	2033.17	1708.75	1932.14	1932.96	1881.2	1989.92	2046.16	1999.75	1692.42	1778.5	1923.72	1911.39	1891.27	1847.17	2070.84	2049.76	1931.22	2150.14	1945.51	1850.8	1801.62	1979.52	2160.74	1984.05	2007.07	2057.88	2342.45
10.56_299.3050m/z	299.305	10.5582	pos	Oleamide	HMDB0002117	Lipids and lipid-like molecules	Fatty Acyls	Fatty amides	C19670	37.6	0	M+NH4	C18H35NO	-2.38095	5349.37	5427.99	5344.32	5863.06	6125.68	5672.46	5935.31	5296.23	6325.26	5988.85	6460.98	5792.54	5300.81	6357.71	7369.28	5569.51	6123.05	4822.94	5842.71	7080.15	6448.38	6506.9	6480.26	6221.88	5704.68	6168.78	7127.38
10.75_286.3098m/z	286.31	10.7458	pos	Stearaldehyde	HMDB0002384	Lipids and lipid-like molecules	Fatty Acyls	Fatty aldehydes	C01838	37.6	0	M+NH4	C18H36O	-2.25762	1138.36	1352.14	1342.86	1457.13	1556.84	1260.54	1729	1556.43	944.205	2260.21	3101.9	742.412	994.118	1184.06	604.812	1732.29	1009.99	1421.98	2257.2	1065.91	813.916	425.328	753.224	1075.45	1978.82	3386.86	1669.64
11.44_263.2363m/z	263.236	11.4401	pos	Bovinic acid	HMDB0003797	Lipids and lipid-like molecules	Fatty Acyls	Lineolic acids and derivatives	C04056	37.6	0	M+H-H2O	C18H32O2	-2.15821	3774.86	4102.01	3481.21	3819.64	3326.18	3410.82	3421.26	3182.46	1718.5	885.583	1265.11	1989.87	4870.22	5037.92	1391.17	1275.79	1977.25	1532.1	6086.46	4597.62	2747.3	3684.36	768.388	1019.14	2272.1	1744.65	4389.15
14.16_317.2468m/z	317.247	14.1626	pos	Pregnenolone	HMDB0000253	Lipids and lipid-like molecules	Steroids and steroid derivatives	Pregnane steroids	C01953	37.6	0	M+H	C21H32O2	-2.36986	2313.85	1006.9	1402.45	2521.93	1952.54	2050.93	2134.36	1581.28	1231.66	1564.31	1117.33	1289.13	1225.81	2709.34	1009.81	1668.72	2034.78	1586.92	547.632	189.167	2.965e-09	1394.53	1579.55	1086.56	3152.64	1712.66	1630.92
5.10_352.1416m/z	352.142	5.10165	pos	Glutathione episulfonium ion	HMDB0060479	Organic acids and derivatives	Carboxylic acids and derivatives	Amino acids, peptides, and analogues	C14874	37.6	0	M+NH4	C12H20N3O6S+	1.38347	1819.04	1599.08	1475.55	1781.55	1658.27	2063.61	1654.33	2164.59	268.713	7560.55	1212.93	347.279	1797.09	9316.88	79.4814	1887.45	2641.31	1579.95	80.93	2.965e-09	2.965e-09	2600.06	1801.42	74.6734	2.965e-09	3322.85	919.418
5.78_202.0846m/z	202.085	5.78142	pos	2(N)-Methyl-norsalsolinol	HMDB0001189	Organoheterocyclic compounds	Tetrahydroisoquinolines	Unclassified		37.6	0	M+Na	C10H13NO2	4.31462	501.398	413.002	472.439	328.79	483.598	483.61	432.481	511.608	483.135	415.911	239.955	385.762	414.573	474.28	391.929	430.456	376.852	468.083	412.992	498.935	507.986	362.166	508.517	535.962	488.892	500.833	514.282
6.00_283.1188m/z	283.119	6.00277	neg	Histidinyl-Phenylalanine	HMDB0028892	Organic acids and derivatives	Carboxylic acids and derivatives	Amino acids, peptides, and analogues		37.6	0	M-H2O-H	C15H18N4O3	-4.21064	335.345	250.943	306.071	342.71	273.027	353.075	182.13	223.908	1040.16	85.1688	152.571	389.472	359.647	20.0598	17.6982	198.581	142.819	77.3552	278.223	282.729	205.956	155.997	160.648	139.823	75.787	215.953	531.809
6.42_447.2027m/z	447.203	6.41537	neg	17-beta-Estradiol-3-glucuronide	HMDB0006224	Lipids and lipid-like molecules	Steroids and steroid derivatives	Steroidal glycosides	C05503	37.6	0	M-H	C24H32O8	0.578572	802.582	883.343	544.646	852.388	675.515	779.992	823.079	676.128	2.965e-09	557.14	99.3574	2.965e-09	81.4377	1831.73	2.965e-09	2.965e-09	1494.21	192.442	609.754	41.0895	366.81	970.064	45.1505	2.965e-09	2.965e-09	4596.52	201.627
6.62_386.2528m/z	386.253	6.61752	pos	Prostaglandin G2	HMDB0003235	Lipids and lipid-like molecules	Fatty Acyls	Eicosanoids	C05956	37.6	0	M+NH4	C20H32O6	-2.41644	2354.6	2662.55	3098.66	2968.26	2747.85	2602.03	2840.78	3086.02	656.007	5349.7	2425.88	1556.08	3886.28	1170.88	1061.97	2021.25	1595.93	2432.69	5386.84	1217.11	2642.62	2182.78	1614.93	1357.45	3760.45	820.439	1446.8
7.50_411.2391m/z	411.239	7.49932	neg	Tetrahydrocortisol	HMDB0000949	Lipids and lipid-like molecules	Steroids and steroid derivatives	Bile acids, alcohols and derivatives	C05465	37.6	0	M+FA-H	C21H34O5	0.638228	885.945	802.39	869.95	788.97	671.513	849.824	925.739	1008.61	432.127	371.182	559.526	602.574	294.006	416.136	549.396	766.859	458.587	221.673	509.153	2098.15	279.727	386.312	125.618	1103.88	470.927	288.567	778.085
7.80_565.2325m/z	565.232	7.80092	pos	Aerobactin	HMDB0004051	Organic acids and derivatives	Carboxylic acids and derivatives	Amino acids, peptides, and analogues	C05554	37.6	0	M+H	C22H36N4O13	-4.76479	2772.75	2892.93	4078.96	2993.55	3536.93	3532.53	3527.4	3343.93	2.965e-09	3398.3	1447.03	16230.7	2708.54	2.965e-09	11774.4	2.965e-09	2.965e-09	1036.08	2053.77	1368.42	1827.52	784.317	2.965e-09	529.383	4247.89	1682.89	450.422
9.79_381.3104m/z	381.31	9.79463	pos	20-HETE ethanolamide	HMDB0013630	Organic nitrogen compounds	Organonitrogen compounds	Amines		37.6	0	M+NH4	C22H37NO3	-2.25365	602.787	1095.09	974.853	1214.21	1120.32	1077.14	744.279	1329.06	5770.33	6964.4	4400.66	685.939	2.965e-09	2161.45	777.12	3232.61	1161.97	710.532	3088.33	836.585	738.9	2.965e-09	2684.98	1107.73	4945.25	4950.05	2159.64
9.91_330.2629m/z	330.263	9.90643	pos	(10E,12Z)-(9S)-9-Hydroperoxyoctadeca-10,12-dienoic acid	HMDB0062434	Lipids and lipid-like molecules	Fatty Acyls	Lineolic acids and derivatives	C14827	37.6	0	M+NH4	C18H32O4	-3.00373	5505.1	5459.65	5186.33	5384.58	4939.29	5019.45	5443.13	5171.54	6287.39	5796.84	5639.03	5952.82	6137.95	5623.97	6071.32	5798.42	5173.77	5626.91	5663.82	6768.44	6184.38	5130.86	6619.57	5531.85	4857.75	5940.03	5553.68
0.61_191.0223m/z	191.022	0.61115	pos	N1-Methyl-4-pyridone-3-carboxamide	HMDB0004194	Organoheterocyclic compounds	Pyridines and derivatives	Pyridinecarboxylic acids and derivatives	C05843	37.5	0	M+K	C7H8N2O2	3.57123	4744.37	8869.86	6134.09	5243.44	4488.19	3344.92	3863.68	4060.92	10808.4	10222.1	8469.11	7838.38	6262.77	6004.36	5883.57	4169.08	4765.96	4133.51	12520.2	8346.78	7196.31	7510.99	5108.24	6730.03	4207.02	4972.99	5559.77
0.69_138.0524m/z	138.052	0.694717	pos	D-Proline	HMDB0003411	Organic acids and derivatives	Carboxylic acids and derivatives	Amino acids, peptides, and analogues	C00763	37.5	0	M+Na	C5H9NO2	-1.35147	1970.91	903.77	1393.19	1806.7	1514.12	1290.97	1299.89	2192.36	1894.16	1845.71	1130.97	1202.59	2134.11	2512.45	1487.15	1074.36	1629.22	1064.91	1127.82	643.299	43.0776	1611.94	1374.52	2004.85	1985.91	1865.5	1503.27
0.81_203.1387m/z	203.139	0.805983	pos	Leucyl-Alanine	HMDB0028922	Organic acids and derivatives	Carboxylic acids and derivatives	Amino acids, peptides, and analogues		37.5	0	M+H	C9H18N2O3	-1.43395	3303.78	4554.9	3021.61	2215.14	5968.89	5705.06	3067.7	6421.3	4557.26	5859.32	5079.65	9092.26	7783.29	2788.37	3580.73	2704.64	5738.14	2165.24	2600.07	5642.66	2.965e-09	3805.07	1570.02	5500.75	7694.52	3212.17	6190.96
1.10_181.0526m/z	181.053	1.10143	pos	5-Methylthioribose	HMDB0001087	Organic oxygen compounds	Organooxygen compounds	Carbohydrates and carbohydrate conjugates	C03089	37.5	0	M+H	C6H12O4S	-1.95152	3135.73	3428.21	3228.91	2903.87	3253.83	3521.5	4344.7	3534.06	3257.94	3398.38	3904.05	3394.65	4365.01	3878	3304.62	4365.8	2840.43	2904.17	3844.25	3620.6	3521.2	2348.34	3975.17	4049.05	3653.61	3782.81	4076.02
1.11_187.1080m/z	187.108	1.10907	neg	Alanyl-Valine	HMDB0028700	Organic acids and derivatives	Carboxylic acids and derivatives	Amino acids, peptides, and analogues		37.5	0	M-H	C8H16N2O3	-4.53123	1218.96	911.715	1097.67	835.825	1035.94	1158.15	1012.12	1090.88	954.968	1255.49	687.046	1043.92	524.482	509.028	611.346	801.336	749.53	839.693	861.413	1224.39	856.547	704.068	947.808	810.027	795.317	926.764	1078.95
1.12_244.1299m/z	244.13	1.12297	neg	Asparaginyl-Isoleucine	HMDB0028734	Organic acids and derivatives	Carboxylic acids and derivatives	Amino acids, peptides, and analogues		37.5	0	M-H	C10H19N3O4	-1.71498	599.769	577.019	811.701	528.309	909.896	572.811	489.337	834.711	717.981	1642.5	206.569	617.095	270.915	206.863	608.138	281.018	281.665	214.785	676.586	661.123	6064.72	417.212	485.478	607.335	583.294	279.953	781.4
1.45_203.1387m/z	203.139	1.44552	pos	Isoleucyl-Alanine	HMDB0028900	Organic acids and derivatives	Carboxylic acids and derivatives	Amino acids, peptides, and analogues		37.5	0	M+H	C9H18N2O3	-1.49991	1458.53	1412.98	1376.09	1481.21	1893.36	1713.61	1591.61	1679.06	1170.81	1145.47	1406.44	1023.52	1256.45	1461.63	1612.12	1466.71	1110.72	1554.34	1341.92	422.791	1353.36	1398.11	1527.66	1768.76	2162.41	1478.88	1705.4
1.55_175.0961m/z	175.096	1.5496	pos	Suberic acid	HMDB0000893	Lipids and lipid-like molecules	Fatty Acyls	Fatty acids and conjugates	C08278	37.5	0	M+H	C8H14O4	-1.97053	6520.22	13160.3	10132.7	9097.44	8040.12	6333.19	6028.62	5700.24	22536.5	16934.4	12393.9	11093.7	9374.16	8801.09	7125.15	6881.31	6319.3	6371.37	19065.6	13159	13725	10196.2	8652.02	7812.71	7473.02	6514.18	6396.72
10.13_428.2787m/z	428.279	10.1315	pos	LysoPA(16:0/0:0)	HMDB0007853	Lipids and lipid-like molecules	Glycerophospholipids	Glycerophosphates	C04036	37.5	0	M+NH4	C19H39O7P	3.85937	2790.05	1961.26	2280.07	1919.93	2104.12	2648.67	2592.66	1811.81	1659.72	2054.35	1387.45	1824.45	3045.46	1282.01	2503.07	981.268	1071.4	3770.91	1176.4	169.046	1099.44	2152.97	862.739	2497.55	1471.08	1698.92	4389.16
11.93_297.2418m/z	297.242	11.9277	pos	12,13-EpOME	HMDB0004702	Lipids and lipid-like molecules	Fatty Acyls	Fatty acids and conjugates	C14826	37.5	0	M+H	C18H32O3	-2.07442	10597.5	12126.6	10874.5	10836.1	10877.4	10777.6	10657.3	10182.1	20201.5	12877.4	12943.6	14470.9	11329.3	13230.7	15641.1	10576.6	12625.8	13950.6	16228.3	13156.5	13634	11930.2	19979.6	12631.1	18613.2	11440.4	19228.6
12.12_786.5985m/z	786.598	12.1182	pos	PC(18:1(11Z)/18:1(9Z))	HMDB0008071	Lipids and lipid-like molecules	Glycerophospholipids	Glycerophosphocholines	C00157	37.5	0	M+H	C44H84NO8P	-2.90339	1.72312e+07	1.25477e+06	1.63132e+07	2.09752e+07	1.62741e+07	1.58386e+07	1.86252e+07	1.54063e+07	3.99356e+06	1.3079e+06	8.70213e+06	1.99083e+07	1.08284e+07	1.84016e+07	1.97984e+07	1.22962e+07	1.4395e+07	1.43792e+07	1.67809e+06	1.36086e+06	2.07188e+07	1.97636e+07	2.27912e+07	1.8603e+07	1.7341e+07	1.29596e+07	1.17672e+07
12.34_311.1615m/z	311.161	12.3388	pos	2-Hydroxyestradiol	HMDB0000338	Lipids and lipid-like molecules	Steroids and steroid derivatives	Estrane steroids	C05301	37.5	0	M+Na	C18H24O3	-1.04507	32592.2	39139.5	36751.6	34122.8	37082.2	34544.3	33798.4	36206.2	40075.3	35172.7	31908.9	35602.3	33117.5	37550.6	36174.1	36304.5	34914.1	35603.7	41766	25521.4	25240.6	31256	30019.6	26427.8	33551.6	35907.1	31068.5
13.37_337.1665m/z	337.166	13.3673	pos	Norfloxacin	HMDB0015192	Organoheterocyclic compounds	Tetrahydroisoquinolines	Unclassified	C06687	37.5	0	M+NH4	C16H18FN3O3	-1.83962	3818.7	3362.09	3419.46	2738.22	3522.38	4926.13	3358.81	3160.63	3390.51	1545.9	1184.38	2114.27	4954.54	6401.4	4090.97	2185.9	2183.48	1847.12	7740.07	1466.06	1880.32	7606.61	2463.45	1172.91	7613.24	2380.43	6411.23
13.93_804.5500m/z	804.55	13.9296	pos	PC(16:0/20:4(5Z,8Z,11Z,14Z))	HMDB0007982	Lipids and lipid-like molecules	Glycerophospholipids	Glycerophosphocholines	C00157	37.5	0	M+Na	C44H80NO8P	-1.77715	358371	437455	281017	525587	213571	564573	268349	324328	1221.68	317960	221067	560824	580983	375540	325939	415587	285289	254043	100639	410417	328560	789314	551429	223627	404008	572072	234312
2.56_225.0875m/z	225.088	2.55655	neg	3-Hydroxykynurenamine	HMDB0060281	Organic oxygen compounds	Organooxygen compounds	Carbonyl compounds	C05636	37.5	0	M+FA-H	C9H12N2O2	-2.95497	1630.48	1629.71	1711.59	1599.42	1899.59	1804.45	1733.22	1713.08	1315.96	1239.44	1403.14	1524.24	1319.43	1246.58	1020.41	1246.73	1458.31	1246.14	1572.44	1469.01	1930.27	963.971	1167.28	1524.42	1189.19	1824.77	1341.53
3.14_196.0601m/z	196.06	3.13638	pos	N-acetyl-5-aminosalicylic acid	HMDB0060602	Benzenoids	Benzene and substituted derivatives	Benzoic acids and derivatives		37.5	0	M+H	C9H9NO4	-1.85572	1628.63	1586.66	1450.85	1505.12	1371.07	1488.52	1326.72	1502.11	1352.16	698.28	1323.23	1688.9	1611.55	733.391	929.647	1221.28	679.18	1244.22	918.949	2247.1	1316.31	918.811	1380.95	1546.29	1470.77	1043.55	1214.26
3.15_312.1294m/z	312.129	3.1524	pos	N2,N2-Dimethylguanosine	HMDB0004824	Nucleosides, nucleotides, and analogues	Purine nucleosides	Unclassified		37.5	0	M+H	C12H17N5O5	-2.70159	8225.46	8110.65	9592.72	9281.03	9092.59	8795.22	8543.62	9727.18	7500.98	6909.87	7672.67	9535.95	7486.05	7110.69	6294.31	8746.72	8244.41	5482.76	10098.6	8226.05	10095.5	5751.72	7640.64	8210.7	8104.3	8368.14	7910.43
4.67_341.0878m/z	341.088	4.67257	neg	3-Methoxy-4-hydroxyphenylglycol glucuronide	HMDB0000496	Organic oxygen compounds	Organooxygen compounds	Carbohydrates and carbohydrate conjugates	C03033	37.5	0	M-H2O-H	C15H20O10	-0.127605	288.917	212.447	295.66	229.226	225.012	202.498	273.756	300.129	87.3781	84.7316	217.558	198.403	151.188	32.6336	2.965e-09	90.1551	133.312	741.816	684.255	372.288	536.913	127.887	84.9991	43.8258	2.965e-09	319.214	2.965e-09
5.28_279.1371m/z	279.137	5.28202	pos	Pantetheine	HMDB0003426	Organic acids and derivatives	Carboxylic acids and derivatives	Amino acids, peptides, and analogues	C00831	37.5	0	M+H	C11H22N2O4S	-0.828622	1313.79	1138.67	1078.12	1076.67	1055.4	973.565	1204.82	887.262	556.813	238.541	647.849	951.785	1426.56	570.329	1363.81	563.303	784.824	641.226	650.183	3557.42	609.01	328.271	875.923	2072.56	3771.93	2.965e-09	707.179
5.36_198.1121m/z	198.112	5.36385	pos	Propylparaben	HMDB0032574	Benzenoids	Benzene and substituted derivatives	Benzoic acids and derivatives		37.5	0	M+NH4	C10H12O3	-2.04208	744.175	923.498	857.13	747.646	827.254	844.181	874.262	784.631	656.975	849.131	583.594	583.808	804.65	1381.48	450.31	525.902	510.945	702.262	1483.53	545.645	1350.64	1081.89	473.313	483.653	393.551	1544.29	607.886
5.56_449.1068m/z	449.107	5.56328	pos	hesperetin-7-O-glucuronide	HMDB0029203	Organoheterocyclic compounds	Benzodioxanes	Phenylbenzodioxanes		37.5	0	M+H-H2O	C21H22O12	-2.27762	884.713	1145.72	1062.1	1262.2	1239.12	1039.35	1143.35	1242.14	2.965e-09	2319.16	108.142	554.875	708.78	2.965e-09	2.965e-09	2.965e-09	2.965e-09	2189.99	2.965e-09	1825.35	9163.02	1387.38	542.092	110.417	2.965e-09	7586.85	2.965e-09
6.63_283.1047m/z	283.105	6.63427	pos	Isoniazid alpha-ketoglutaric acid	HMDB0060663	Organoheterocyclic compounds	Pyridines and derivatives	Pyridinecarboxylic acids and derivatives	C16625	37.5	0	M+NH4	C11H11N3O5	3.70067	467.083	433.356	486.496	261.733	474.307	398.123	577.802	505.218	49.9337	1124.93	146.472	2.965e-09	219.414	624.698	2.965e-09	52.9082	821.543	2.965e-09	522.413	2.965e-09	432.078	164.059	58.0687	2.965e-09	2.965e-09	2297.46	2.965e-09
7.43_526.2482m/z	526.248	7.4304	neg	N-Acetyl-leukotriene E4	HMDB0005084	Lipids and lipid-like molecules	Fatty Acyls	Eicosanoids	C11361	37.5	0	M+FA-H	C25H39NO6S	0.486666	2588.09	2784.85	2722.54	2516.79	2462.35	2797.83	2995.36	2408.28	284.05	291.087	627.065	6686.27	1087.82	1729.05	14886.4	950.766	1446.36	6330.75	12159.5	587.381	344.264	216.495	1201.2	653.316	480.285	4.00311	380.129
8.91_317.2104m/z	317.21	8.90958	pos	Prostaglandin J2	HMDB0002710	Lipids and lipid-like molecules	Fatty Acyls	Eicosanoids	C05957	37.5	0	M+H-H2O	C20H30O4	-2.14377	1270.39	1235.37	843.745	1083.71	1070.75	1063.13	882.712	1043.77	3132.99	1273.55	829.13	483.328	571.617	515.658	852.429	1571.07	470.443	478.204	705.467	2.965e-09	1077.22	1854.01	916.776	780.282	1541.39	721.725	702.633
0.25_154.1587m/z	154.159	0.25365	pos	(+)-Limonene	HMDB0004321	Lipids and lipid-like molecules	Prenol lipids	Monoterpenoids	C06099	37.4	0	M+NH4	C10H16	-2.51735	12798.3	12073.2	11631.7	11304.5	11890.6	11888.4	13642.4	12790.1	11719	10173.5	11530	12492.9	12357.4	12045.4	12853.1	14057.1	13503	13647.3	11631.8	15340.3	5035.61	13628.8	13182	12020.6	13245.1	12744.2	12486.6
0.52_178.0627n	179.07	0.524583	pos	1,2-Dihydroxy-3,4-epoxy-1,2,3,4-tetrahydronaphthalene	HMDB0062273	Benzenoids	Tetralins	Unclassified	C14784	37.4	0	M+H-H2O, M+NH4, M+H	C10H10O3	-1.9177	5301.36	6102.48	6456.49	5171.62	5174.14	4443.5	4091.51	4654.3	6475.7	7007.99	5931.21	6091.32	6332.65	6317.9	4960.99	5840.14	5799.88	6562.48	6804.94	5661.23	7480.28	7289.52	5657.62	5697.02	5121.22	5425.76	4850.1
0.69_237.1457m/z	237.146	0.694717	pos	Cis-zeatin	HMDB0012204	Unclassified	Unclassified	Unclassified		37.4	0	M+NH4	C10H13N5O	-0.642827	1868.38	2335.59	2580.7	1861.98	2549.59	2632.82	3635.89	2497.66	2995.08	2903.6	2942.9	3309.03	2859.02	2805.71	3751.36	3049.63	2989.65	1721.01	2400.42	4345.27	357.199	3296.48	2478.17	4104.01	3415.34	3352.25	3177.5
0.70_225.0988m/z	225.099	0.699383	neg	Alanyl-Histidine	HMDB0028689	Organic acids and derivatives	Carboxylic acids and derivatives	Amino acids, peptides, and analogues		37.4	0	M-H	C9H14N4O3	-2.44997	8755.86	9045.96	11553.2	10406.7	8330.29	6476.22	8885.63	6397.18	6351.17	6321.32	5840.82	3609.76	3007.54	5627.32	4577.6	2466.32	7458.64	2045.42	9257.92	996.154	24651.2	4189.98	4319.29	3662.76	4279.07	3810.21	5149.06
1.02_157.1584m/z	157.158	1.01635	pos	L-Citronellol	HMDB0035094	Lipids and lipid-like molecules	Prenol lipids	Monoterpenoids	C11386	37.4	0	M+H	C10H20O	-1.9416	1540.18	1296.63	1546.6	1022.71	1112.15	1211.14	1611.71	1138.87	1617.21	1722.76	1276.21	2420.97	1839.37	1359.38	1741.38	2105.33	1459.96	1532.88	1437.45	1752.52	1464.18	1529.94	2521.07	1967.98	1686.3	2245.02	1562.78
1.11_333.0575m/z	333.058	1.10907	neg	Orotidine	HMDB0000788	Nucleosides, nucleotides, and analogues	Pyrimidine nucleosides	Unclassified	C01103	37.4	0	M+FA-H	C10H12N2O8	-0.148815	2074.97	986.016	1228.64	1264.28	2114.91	2153.67	1575.28	1055.24	1126.81	1428.52	749.487	3170.26	1067.59	688.732	1433.05	1156.7	1128.39	1922.13	960.7	2226.12	2226.7	1367.42	1825.35	1419.4	2282.82	1720.66	1358.93
1.30_218.0664m/z	218.066	1.29945	neg	N-Acetyl-L-glutamate 5-semialdehyde	HMDB0006488	Organic acids and derivatives	Carboxylic acids and derivatives	Amino acids, peptides, and analogues	C01250	37.4	0	M+FA-H	C7H11NO4	-3.70165	518.536	440.579	511.424	434.99	327.228	480.413	268.2	330.87	431.802	283.911	306.782	384.499	265.32	115.54	481.595	263.237	522.972	457.307	734.018	528.231	488.478	588.683	367.158	328.174	299.062	822.712	843.444
1.52_173.1533m/z	173.153	1.52018	pos	Capric acid	HMDB0000511	Lipids and lipid-like molecules	Fatty Acyls	Fatty acids and conjugates	C01571	37.4	0	M+H	C10H20O2	-1.91511	2933.51	3558.64	3256.96	2975.82	2953.64	2717.25	2866.68	2247.5	4276.08	4145.32	3573.1	4447.6	3425.85	3648.58	3266.47	3129.29	3307.64	3147.41	3856.19	4178.26	3695.04	3527.7	3974.67	3956.57	3297.75	2717.38	3240.95
10.49_331.1915m/z	331.191	10.4877	neg	11b-Hydroxyprogesterone	HMDB0004031	Lipids and lipid-like molecules	Steroids and steroid derivatives	Pregnane steroids	C05498	37.4	0	M-H	C20H28O4	-0.0223132	832.111	960.311	828.797	905.456	776.825	785.239	825.964	724.333	942.316	597.742	822.001	780.788	562.511	447.18	829.516	262.79	331.357	1122.54	1383.2	400.552	728.804	359.718	708.877	973.672	85.8931	2.965e-09	421.547
11.15_297.1461m/z	297.146	11.1529	pos	2-Polyprenyl-6-methoxy-1,4-benzoquinone	HMDB0060354	Lipids and lipid-like molecules	Prenol lipids	Quinone and hydroquinone lipids	C17560	37.4	0	M+Na	C17H22O3	-0.168066	8945.08	10450.1	11305.9	9715.45	9695.81	10447.4	9413.81	9795.2	12732	9969.98	10109	13231.6	10745.4	8775.48	10771.7	10994.3	9818.61	8798.27	8270.51	6973.05	9831.45	7388.55	10140.3	9685.56	11113.7	11306.6	9264.58
11.31_772.4658m/z	772.466	11.3076	pos	13-Demethyl tacrolimus	HMDB0060706	Organoheterocyclic compounds	Diazines	Pyrimidines and pyrimidine derivatives	C07649	37.4	0	M+H-H2O	C43H67NO12	3.5561	51604.7	52640.7	58502.9	47362.4	58876.3	59231.3	52472.9	47336.1	62694.6	48222.8	43824.9	64649.1	46892.4	36168.4	47481	47695.5	41929.6	41337.8	38210	11936.1	21602.4	33411.5	34152.9	40653.9	62301.2	49182.2	44759.2
12.55_312.2543m/z	312.254	12.5485	neg	Palmitoylglycine	HMDB0013034	Organic acids and derivatives	Carboxylic acids and derivatives	Amino acids, peptides, and analogues		37.4	0	M-H	C18H35NO3	-0.43287	613.113	779.367	644.209	678.164	512.344	619.273	537.041	705.713	453.747	312.956	530.985	548.996	501.856	781.459	459.565	481.697	635.327	439.169	669.944	661.214	325.923	646.235	429.786	363.904	528.888	650.554	638.874
12.62_300.2890m/z	300.289	12.6213	pos	3-Dehydrosphinganine	HMDB0001480	Organic oxygen compounds	Organooxygen compounds	Carbonyl compounds	C02934	37.4	0	M+H	C18H37NO2	-2.21867	3632.28	3095.94	3418.82	3574.71	3487.53	3511.57	3169.59	3635.42	2824.6	2636.42	3418.01	4008.89	4622.74	3436.71	2774.1	3499.35	4481.7	4006.36	3715.58	5188.59	2989.48	2722.5	2556.78	4162.08	4556.6	3179.01	3615.75
13.60_308.2940m/z	308.294	13.5976	pos	N-Oleoylethanolamine	HMDB0002088	Organic nitrogen compounds	Organonitrogen compounds	Amines		37.4	0	M+H-H2O	C20H39NO2	-2.45028	3845.55	3165.27	3539.67	3200.81	3132.04	2976.34	3607.77	3870.49	3017.56	2752.65	3893.63	3835.93	4262	3117.99	3587.78	2918.74	2244.23	2925.43	3331	3195.57	2540.25	2003.26	3164.67	2936.92	3119.25	2896.55	3788.02
4.15_261.1438m/z	261.144	4.15083	pos	Isoleucyl-Glutamate	HMDB0028906	Organic acids and derivatives	Carboxylic acids and derivatives	Amino acids, peptides, and analogues		37.4	0	M+H	C11H20N2O5	-2.86817	11911.2	10620.9	12837.6	11499.5	12262.3	11600.8	12207.7	11585.5	7592.25	10787.2	7599.23	11703.1	8135.29	10171.5	5694.19	9046.13	14132.9	10312.6	9730.84	9344.26	10024.7	10230	8754.17	8769.58	9340.25	16305.5	8510.59
4.81_174.0547m/z	174.055	4.80645	pos	Quinaldic acid	HMDB0000842	Organoheterocyclic compounds	Quinolines and derivatives	Quinoline carboxylic acids	C06325	37.4	0	M+H	C10H7NO2	-1.67144	5110.62	4362.24	5030.75	4986.63	4881.62	5183.33	5184.11	4911.6	4831.43	5637.12	4127.29	2847.64	5396.57	6651.21	3609.58	4051.86	5703.17	3975.79	3602.05	3734.35	3896.94	5210.84	3895.36	3696.57	4019.8	6334.05	3524.2
5.17_431.1181m/z	431.118	5.16678	pos	4-Hydroxy-5-(3',4',5'-trihydroxyphenyl)-valeric acid-O-methyl-O-glucuronide	HMDB0059970	Benzenoids	Phenols	Methoxyphenols		37.4	0	M+H-H2O	C18H24O13	-0.616748	1408.57	1922.21	1706.43	1630.79	1131.32	1453.49	909.263	1424.22	1085.13	618.391	1278.38	1353.01	793.403	2112.83	924.202	548.429	1775.56	773.116	2005.01	1276.8	1271.1	243.562	1622.93	1062.47	1391.93	1303.38	1035.12
5.28_163.0862m/z	163.086	5.28202	pos	5-Hydroxykynurenamine	HMDB0004076	Organic oxygen compounds	Organooxygen compounds	Carbonyl compounds	C05638	37.4	0	M+H-H2O	C9H12N2O2	-1.96538	178.589	154.471	160.613	189.845	160.103	233.801	175.792	133.451	41.4341	369.663	29.9797	2.965e-09	103.919	281.085	2.965e-09	45.4373	111.641	2.965e-09	59.0356	2.965e-09	91.3013	234.491	2.965e-09	2.965e-09	2.965e-09	778.109	26.0921
5.30_351.0697m/z	351.07	5.30383	neg	7-Hydroxymethyl-12-methylbenz[a]anthracene sulfate	HMDB0060420	Benzenoids	Phenanthrenes and derivatives	Unclassified	C19562	37.4	0	M-H	C20H16O4S	0.0315664	23066	23507.7	24223.1	23282.3	23004.4	24373.9	23458.4	23963.8	19522.7	11120.1	27531.1	23744.3	19702.1	27077.4	26237	10531.5	20792	16637.3	22946.5	11870.7	23909	12002.4	22167.9	20387.1	21919.1	17290.1	18270.9
5.93_379.2104m/z	379.21	5.93075	pos	Pentosidine	HMDB0003933	Organic acids and derivatives	Carboxylic acids and derivatives	Amino acids, peptides, and analogues		37.4	0	M+H	C17H26N6O4	4.07221	879.274	953.797	807.138	975.265	629.001	701.299	872.001	890.852	986.928	309.04	454.607	454.685	595.836	78.5047	394.208	1029.64	879.507	437.721	741.115	629.451	100.09	329.352	740.353	1257.54	172.519	539.3	554.065
6.03_174.0546m/z	174.055	6.03008	pos	1-nitronaphthalene	HMDB0062188	Benzenoids	Naphthalenes	Nitronaphthalenes	C14040	37.4	0	M+H	C10H7NO2	-1.87114	1733.43	1725.4	1610.23	1753.24	1779.06	1850.45	1688.95	1868.32	1086.01	2512.31	1210.53	897.595	1689.84	2440.56	831.828	1233.58	1433.42	1009.11	1197.23	762.961	1128.52	2341.65	1325.71	1061.52	831.232	3840.64	838.964
6.28_190.0495m/z	190.049	6.28082	pos	1-Nitronaphthalene-7,8-oxide	HMDB0060332	Benzenoids	Naphthalenes	Nitronaphthalenes	C14802	37.4	0	M+H	C10H7NO3	-1.9806	1615.11	1376.89	1533.9	1356.64	1388.06	1445.99	1402	1603.83	1637.14	1611.14	1535.61	1592.96	1669.09	1660.67	1765.47	1743.57	1695.85	1650.52	1635.94	1877.08	1647.32	1660.36	1895.33	1733.8	1599.87	1678.37	1584.85
6.57_597.3286m/z	597.329	6.57003	neg	Lithocholate 3-O-glucuronide	HMDB0002513	Lipids and lipid-like molecules	Steroids and steroid derivatives	Steroidal glycosides	C03033	37.4	0	M+FA-H	C30H48O9	0.936767	402.731	318.587	451.872	280.773	467.523	239.482	256.1	464.413	2.965e-09	1319.26	111.155	71.426	2.965e-09	64.6387	2.965e-09	64.3237	69.2114	566.985	2.965e-09	337.733	1269.63	119.153	2.965e-09	123.241	188.611	2504.47	2.965e-09
7.60_373.1398m/z	373.14	7.60257	neg	Tyrosyl-Phenylalanine	HMDB0029112	Organic acids and derivatives	Carboxylic acids and derivatives	Amino acids, peptides, and analogues		37.4	0	M+FA-H	C18H20N2O4	-2.24659	519.184	474.814	438.343	376.232	454.116	435.985	524.228	495.296	321.958	391.114	289.442	111.69	312.745	300.871	200.376	287.738	388.171	403.343	231.287	66.8405	388.894	364.253	329.813	381.936	383.174	215.149	413.729
7.88_359.0669m/z	359.067	7.8765	neg	Geranyl-PP	HMDB0001285	Lipids and lipid-like molecules	Prenol lipids	Isoprenoid phosphates	C05847	37.4	0	M+FA-H	C10H20O7P2	0.88363	581.433	627.165	446.63	580.398	461.873	492.964	502.618	580.651	482.116	612.704	628.855	371.151	627.624	669.723	583.987	524.074	543.546	603.044	525.249	671.796	613.378	564.875	588.013	607.924	518.748	609.742	505.285
9.51_451.2704m/z	451.27	9.50953	neg	3-Oxocholic acid	HMDB0000502	Lipids and lipid-like molecules	Steroids and steroid derivatives	Bile acids, alcohols and derivatives		37.4	0	M+FA-H	C24H38O5	0.569526	1184.83	1321.12	1392.41	1479.77	1384.82	1033.3	1148.45	1174.79	2.965e-09	4589.02	897.313	3328.42	4779.31	2.965e-09	2.965e-09	2.965e-09	2.965e-09	1010.37	793.855	1152.11	3273.33	1179.82	2.965e-09	66.8434	506.075	2586.33	2.965e-09
0.34_156.1378m/z	156.138	0.336967	pos	2-Pentylfuran	HMDB0013824	Organoheterocyclic compounds	Heteroaromatic compounds	Unclassified		37.3	0	M+NH4	C9H14O	-3.38173	15451.1	13080.7	10089.3	11905.7	14320.6	15080.8	14300	16180.8	13344.4	16613.8	11019.9	11544.8	12951	13633.5	16184.7	18344.4	17046.1	16676.2	14159.7	14384.8	5904.89	12862.8	14506	15198.8	17025.5	15688.7	18893.1
0.65_227.1135m/z	227.113	0.6528	pos	Histidinyl-Alanine	HMDB0028878	Organic acids and derivatives	Carboxylic acids and derivatives	Amino acids, peptides, and analogues		37.3	0	M+H	C9H14N4O3	-1.72547	12903.7	13265.4	11351	12788.5	12753.8	15225.6	14877.5	12666.7	17582.4	13992	13298.7	14122.8	14650.5	15166.2	17497.8	11658.4	18246.2	11751.2	18323.3	5294.65	13554.8	10223.5	16407.1	10915.3	17136	15053.2	12563.4
1.09_242.0776m/z	242.078	1.09225	neg	N-Acetylhistidine	HMDB0032055	Organic acids and derivatives	Carboxylic acids and derivatives	Amino acids, peptides, and analogues	C02997	37.3	0	M+FA-H	C8H11N3O3	-3.15655	473.244	361.949	635.646	542.033	412.794	539.37	507.787	507.385	441.799	637.495	456.684	818.901	70.9302	2.965e-09	101.649	38.6988	971.035	581.033	347.686	507.562	885.72	602.556	513.443	271.007	611.585	837.67	398.329
1.10_246.1446m/z	246.145	1.10143	pos	Asparaginyl-Leucine	HMDB0028735	Organic acids and derivatives	Carboxylic acids and derivatives	Amino acids, peptides, and analogues		37.3	0	M+H	C10H19N3O4	-1.10593	2971.81	1897.28	1878.87	1822.29	2093.36	2314.66	2465.98	1646.66	2014.17	6157.32	9.83821	2.965e-09	5.84828	2.965e-09	465.629	2.965e-09	2.965e-09	240.614	2.965e-09	2.965e-09	42016.4	2.965e-09	1139.35	2.965e-09	4111	656.805	2.965e-09
1.51_175.0862m/z	175.086	1.50528	pos	Cotinine N-oxide	HMDB0001411	Organoheterocyclic compounds	Pyridines and derivatives	Pyrrolidinylpyridines		37.3	0	M+H-H2O	C10H12N2O2	-1.79365	699.762	717.026	684.697	524.67	768.641	755.842	537.491	915.444	1048.43	730.111	785.477	278.6	670.678	700.098	392.56	416.128	938.012	520.155	392.595	364.534	2.965e-09	262.61	775.153	673.174	878.185	404.208	713.597
1.68_175.0862m/z	175.086	1.6844	pos	Hydroxycotinine	HMDB0001390	Organoheterocyclic compounds	Pyridines and derivatives	Pyrrolidinylpyridines		37.3	0	M+H-H2O	C10H12N2O2	-1.83596	1582.05	1370.61	1464.45	1409.68	1504.65	1449.65	1380.81	1345.04	3253.12	1273.33	2122.31	1162.93	1904.36	971.571	609.333	591.891	2956.83	488.127	770.435	1407.19	204.9	248.647	1145.96	1405	2382.64	259.423	1398.18
10.37_301.2156m/z	301.216	10.3733	pos	all-trans-Retinoic acid	HMDB0001852	Lipids and lipid-like molecules	Prenol lipids	Retinoids	C00777	37.3	0	M+H	C20H28O2	-1.88946	798.746	1065.22	1208.9	798.212	1491.89	1278.31	933.615	1115.07	1325.61	365.655	320.626	838.827	170.604	606.982	661.483	1969.12	769.213	817.121	890.106	206.804	1147.87	1706.19	193.492	888.024	836.103	817.701	562.463
11.59_304.1538m/z	304.154	11.5929	pos	Scopolamine	HMDB0003573	Organic acids and derivatives	Hydroxy acids and derivatives	Beta hydroxy acids and derivatives	C01851	37.3	0	M+H	C17H21NO4	-1.76677	17462.4	17113.7	18346.9	16821.4	17727	16625.2	14683.1	17362.1	20046.8	15863.7	14249.8	18108.5	16138.1	15566.4	17508.3	16846.1	17092.4	14686.2	19642.6	16086.1	16018.8	16484.9	19537.4	17589.2	18034	16799.8	15317.3
12.38_731.6044m/z	731.604	12.3842	pos	SM(d18:0/18:1(11Z))	HMDB0012088	Lipids and lipid-like molecules	Sphingolipids	Phosphosphingolipids	C00550	37.3	0	M+H	C41H83N2O6P	-2.44888	860470	973624	398644	926867	584954	500501	735481	719900	2.965e-09	904058	1.09872e+06	1.08292e+06	1.54496e+06	1.29666e+06	1.07747e+06	1.46748e+06	1.33901e+06	101024	2.965e-09	799390	1.24448e+06	868119	941584	1.56226e+06	879696	1.62301e+06	1.49966e+06
4.09_207.1029m/z	207.103	4.09382	pos	1-Methyl-6-phenyl-1H-imidazo[4,5-b]pyridin-2-amine	HMDB0041008	Organoheterocyclic compounds	Pyridines and derivatives	Phenylpyridines	C16038	37.3	0	M+H-H2O	C13H12N4	-0.130887	18119	17125	16785.7	18191.2	16788.2	17799.9	17064.5	17986.7	17591.2	15834	17343.6	15276.8	18537.1	12499.8	14918.4	17390	14480.2	23984.2	12439.1	13042.8	12576.4	12220	21888.2	18886.6	18737.3	13336.9	17892.8
4.09_227.0783m/z	227.078	4.09382	pos	5-Acetylamino-6-formylamino-3-methyluracil	HMDB0011105	Organoheterocyclic compounds	Diazines	Pyrimidines and pyrimidine derivatives	C16365	37.3	0	M+H	C8H10N4O4	3.76503	7641.28	7405.11	6965.99	6939.88	7097.42	7067.84	6783.04	7072.76	8334.99	7500.27	8477.5	6508.05	8160.44	6619.88	6853.31	6800.99	5743.4	8931.88	6093.87	7659.97	5770.76	6342.71	8756.82	7188.17	9657.08	4686.76	7894.1
4.91_212.0558m/z	212.056	4.91173	neg	Isopyridoxal	HMDB0004290	Organoheterocyclic compounds	Pyridines and derivatives	Pyridine carboxaldehydes	C06051	37.3	0	M+FA-H	C8H9NO3	-3.6391	98.4159	53.3928	51.7277	60.5432	79.5039	62.0194	66.2724	81.5103	119.136	131.468	69.7452	73.073	79.6017	32.0774	2.965e-09	59.8387	52.1213	71.2624	58.0443	72.0721	2.965e-09	75.062	87.3437	58.2095	80.3563	26.2647	141.565
5.18_172.1692m/z	172.169	5.18317	pos	(-)-Borneol	HMDB0034976	Lipids and lipid-like molecules	Prenol lipids	Monoterpenoids	C01411	37.3	0	M+NH4	C10H18O	-2.60769	1230.67	1235.82	1282.2	1161.81	972.564	1210.61	1323.12	1094.06	1209.66	1335.5	1253.54	1136.12	970.888	1141.56	1222.7	1195.7	1173.36	1283.64	1152.28	1347.78	1226.84	1271.67	1327.52	1381.65	1251.43	1250.92	1111.69
5.48_318.1805m/z	318.181	5.48067	pos	Leucyl-Tryptophan	HMDB0028940	Organic acids and derivatives	Carboxylic acids and derivatives	Amino acids, peptides, and analogues		37.3	0	M+H	C17H23N3O3	-2.12179	1577.73	1639.56	1672.31	1594.59	1902.69	1419.14	1389.64	1382.51	1017.36	1300.29	1348.4	866.463	772.423	1362.14	1150.74	1529.75	1005.63	913.717	658.023	303.794	173.502	1258.36	1758.05	1425.7	1700.94	1423.07	1751.51
5.65_212.0913m/z	212.091	5.64752	pos	Methyldopa	HMDB0011754	Phenylpropanoids and polyketides	Phenylpropanoic acids	Unclassified	C07194	37.3	0	M+H	C10H13NO4	-2.1793	734.104	640.386	626.458	599.833	747.997	692.454	510.964	635.871	990.617	978.114	545.678	187.408	339.671	189.829	199.173	363.091	481.705	286.616	549.32	1081.34	1417.09	412.962	523.176	199.562	830.303	185.009	674.288
5.66_172.1692m/z	172.169	5.66435	pos	Alpha-Terpineol	HMDB0004043	Lipids and lipid-like molecules	Prenol lipids	Monoterpenoids	C09902	37.3	0	M+NH4	C10H18O	-2.63692	450.532	486.017	450.833	470.943	405.296	348.49	476.422	371.669	557.23	532.513	514.636	518.503	474.955	458.883	423.69	449.458	473.245	479.868	467.2	523.434	449.546	575.463	476.647	539.32	445.375	487.987	456.005
5.73_177.0395m/z	177.039	5.72888	neg	Gluconic acid	HMDB0000625	Organic oxygen compounds	Organooxygen compounds	Carbohydrates and carbohydrate conjugates	C00257	37.3	0	M-H2O-H	C6H12O7	-4.96492	484.454	530.261	501.565	493.15	458.469	401.888	451.994	459.914	464.084	546.154	481.869	461.234	542.314	409.204	416.295	409.949	436.518	456.962	557.587	456.848	468.426	468.436	470.687	440.861	452.727	444.424	464.783
5.75_447.0938m/z	447.094	5.74607	neg	(-)-Epicatechin 7-O-glucuronide	HMDB0041729	Phenylpropanoids and polyketides	Flavonoids	Flavonoid glycosides		37.3	0	M-H2O-H	C21H22O12	1.13161	366.995	319.809	257.729	520.387	590.879	404.448	437.851	422.76	516.659	745.696	109.567	270.54	1110.99	2.965e-09	2.965e-09	2.965e-09	125.727	341.407	2.965e-09	136.787	2750.82	210.29	2.965e-09	117.017	2.965e-09	1577.07	2.965e-09
6.75_372.2736m/z	372.274	6.75188	pos	Prostaglandin F2a	HMDB0001139	Lipids and lipid-like molecules	Fatty Acyls	Eicosanoids	C00639	37.3	0	M+NH4	C20H34O5	-2.33349	1311.7	1606.95	1609.97	1641.53	1566.18	1488.45	1608.18	1665.41	1359.63	1758.14	1754.73	2384.09	2842.18	1717.46	665.653	625.019	739.283	1733.01	2903.28	717.84	1991.57	871.432	921.266	781.654	3682.03	1432.99	1638.84
6.90_388.2685m/z	388.268	6.90315	pos	6-Keto-prostaglandin F1a	HMDB0002886	Lipids and lipid-like molecules	Fatty Acyls	Eicosanoids	C05961	37.3	0	M+NH4	C20H34O6	-2.45784	2621.13	2323.14	2929.15	2890.23	2727.12	2706.38	2679.23	2741.18	1172.36	4200.18	2328.62	1803.09	3417.37	1409.66	861.585	1720.8	1746.12	3681.44	4937.01	1191	2440.76	2422.07	1662.15	1650.5	4862.56	1121.51	1370.93
7.55_305.2104m/z	305.21	7.55388	pos	7a-Hydroxydehydroepiandrosterone	HMDB0004611	Lipids and lipid-like molecules	Steroids and steroid derivatives	Androstane steroids	C18045	37.3	0	M+H	C19H28O3	-2.47188	1095.92	1259.11	1344.19	1026.87	1116.4	1395.09	1446.28	1312.88	272.108	1277.32	578.584	474.509	1162.88	548.691	535.802	914.075	3326.79	253.086	2043.39	450.85	652.699	1436.62	517.298	240.799	477.279	816.131	1408.09
8.99_170.1536m/z	170.154	8.98977	pos	Geranial	HMDB0035078	Lipids and lipid-like molecules	Prenol lipids	Monoterpenoids	C01499	37.3	0	M+NH4	C10H16O	-2.3823	5432.35	5067.29	5009.25	5218.98	5012.62	5400.38	5637.24	5292.77	4916.3	4065.12	4685.36	4539.1	4773.85	4537.86	5074.73	5266.78	5026.36	5160.66	4878.02	6001.13	4570.98	5314.4	5370.84	5107.2	4636.05	4763.79	5292.15
9.30_172.1692m/z	172.169	9.30353	pos	(+)-Borneol	HMDB0035818	Lipids and lipid-like molecules	Prenol lipids	Monoterpenoids	C01411	37.3	0	M+NH4	C10H18O	-2.60537	2129.32	2137.14	2040.21	1872.64	1824.24	2041.64	2068.48	2134.71	2174.6	2215.8	2038.09	2412.24	2487.45	2158.01	2267.48	2290.67	2073.47	2308.99	2081.35	2446.81	2111.15	2428.84	2542.04	2304.98	2308.03	2339.85	2237.81
9.87_329.2466m/z	329.247	9.87398	pos	11,14,17-Eicosatrienoic acid	HMDB0060039	Lipids and lipid-like molecules	Fatty Acyls	Fatty acids and conjugates	C16522	37.3	0	M+Na	C20H34O2	4.8401	5920.8	5744.18	6380.83	5460.82	6274.02	6093.29	5977.09	5989.75	2147.88	1792.64	5054.35	5161.77	9603.62	1831.65	2706	1377.38	5993.92	13714.8	9067.79	3875.93	5393.36	1422.69	8814.16	3930.64	4577.25	1007.01	13818.4
0.07_157.1582m/z	157.158	0.0731833	pos	2-Decanone	HMDB0031409	Organic oxygen compounds	Organooxygen compounds	Carbonyl compounds		37.2	0	M+H	C10H20O	-3.05923	10640.2	9077.52	8690.6	8977.25	8005.97	8948.31	10359.3	8554.38	9644.69	4001.34	10796.9	9303.1	9154.6	10361	9591.03	10716.1	9328.75	10088.9	9541.08	10181.7	7731.3	8813.16	9877.74	9961.41	9785.67	10820.2	9550.01
0.62_679.3119m/z	679.312	0.615283	neg	Citalopram N-oxide	HMDB0060654	Benzenoids	Benzene and substituted derivatives	Phenylbutylamines	C16607	37.2	0	2M-H	C20H21FN2O2	2.58748	19415.7	20488.3	19607.5	17387.5	21318	21088.5	21124	18655	19048.6	21706.8	20572.2	19103.8	18712.7	16788.2	19582.8	22415.2	18039.5	16048.4	15074.1	19988.3	6016.81	21275.3	13797.1	14861.2	16064.5	20632	18483.4
10.64_361.2385m/z	361.239	10.6424	neg	20a-Dihydroprogesterone	HMDB0003069	Lipids and lipid-like molecules	Steroids and steroid derivatives	Pregnane steroids	C04042	37.2	0	M+FA-H	C21H32O2	0.280728	2805.8	2673.66	2486.99	2451.33	2241.13	2579.62	2212.55	2353.29	2124.74	1126.76	2262.48	2388.26	2839.16	987.882	1395.97	1172.76	1187.18	2051.89	1980.1	591.834	1802.07	1989.59	1354.46	994.893	2650.28	1047.33	2353.88
10.99_523.0205m/z	523.021	10.9875	neg	Dihydrocaffeic acid 3-sulfate	HMDB0041721	Organic acids and derivatives	Organic sulfuric acids and derivatives	Arylsulfates		37.2	0	2M-H	C9H10O7S	-3.17712	3783.77	4639.02	3910.96	3938.02	3845.22	4171.75	4834.11	4454.34	4443.5	4110.65	5155.92	5112.59	5359.05	3931.67	4776.3	4496.88	4997.92	4890.2	4679.03	4092.83	4734.11	5601.27	3955.17	5542.65	4201.38	3931.36	4164.59
11.02_455.3169m/z	455.317	11.0213	neg	Gamma-Tocotrienol	HMDB0012958	Lipids and lipid-like molecules	Prenol lipids	Quinone and hydroquinone lipids	C14155	37.2	0	M+FA-H	C28H42O2	0.541616	1371.19	1078.35	1423.85	1364.75	1307.26	1528.95	1401.55	1238.89	364.609	1657.87	548.018	804.274	1188.48	425.855	1246.67	360.54	211.219	808.746	480.161	1520.04	2.965e-09	1270.48	685.805	2.965e-09	1860.4	2501.57	335.477
11.72_285.2207m/z	285.221	11.7162	pos	11-cis-Retinaldehyde	HMDB0002152	Lipids and lipid-like molecules	Prenol lipids	Retinoids	C02110	37.2	0	M+H	C20H28O	-2.1868	972.583	1302.01	952.339	824.946	1272.43	996.609	1067.55	1123.78	1562.34	2140.86	1670.26	765.764	811.98	121.354	612.232	2.965e-09	1268.39	117.506	380.486	584.925	1699.24	114.067	562.344	550.559	2149.46	2.965e-09	2039.17
13.38_331.2623m/z	331.262	13.3833	pos	Docosapentaenoic acid (22n-3)	HMDB0006528	Lipids and lipid-like molecules	Fatty Acyls	Fatty acids and conjugates	C16513	37.2	0	M+H	C22H34O2	-2.54555	2767.17	2716.56	2529.47	2329.77	3486.97	2794.1	4066.2	2804.08	1999.52	1187.21	1594.16	2430.57	3072.11	4780.27	2473.45	3575.08	2228.02	3356.59	2402.37	2395.43	1392.83	3983.34	2333.8	1432.75	7294.24	2041.86	5619
13.60_354.3358m/z	354.336	13.5976	pos	Docosadienoate (22:2n6)	HMDB0061714	Lipids and lipid-like molecules	Fatty Acyls	Fatty acids and conjugates	C16533	37.2	0	M+NH4	C22H40O2	-2.49733	7134.92	5516.63	5700.3	7919.36	6696.42	8049.62	7381.78	7158.39	5282.24	6125.92	6601.09	5755.21	6744.57	7324.33	8906.7	8092.05	6060.73	6637.98	4545.32	5238.13	4969.7	4747.08	6982.38	5537.84	8095.02	6368.14	6824.77
2.01_303.0831m/z	303.083	2.0092	neg	3-Methyluridine	HMDB0004813	Nucleosides, nucleotides, and analogues	Pyrimidine nucleosides	Unclassified		37.2	0	M+FA-H	C10H14N2O6	-1.30729	490.287	276.732	376.621	338.007	402.358	420.256	380.437	417.954	287.451	241.571	268.295	248.197	196.468	43.4082	38.9748	174.474	421.404	222.401	262.648	256.227	322.175	229.956	122.994	231.634	348.186	321.549	302.628
5.40_313.1539m/z	313.154	5.39745	pos	Phenylalanylphenylalanine	HMDB0013302	Organic acids and derivatives	Carboxylic acids and derivatives	Amino acids, peptides, and analogues		37.2	0	M+H	C18H20N2O3	-2.6109	909.741	620.941	850.31	877.955	807.599	924.001	1094.56	1002.26	712.819	1250.72	841.671	339.372	376.351	1382.29	451.322	977.977	535.127	638.614	233.845	110.042	2.965e-09	1284.14	792.207	815.63	1024.61	1279.73	899.955
6.50_179.0341m/z	179.034	6.5013	neg	Vanillylmandelic acid	HMDB0000291	Benzenoids	Phenols	Methoxyphenols	C05584	37.2	0	M-H2O-H	C9H10O5	-4.30236	1119.88	1089.5	1205.2	1062.37	1115.4	1113.04	1060.3	1102.64	769.651	1167.26	942.488	732.614	778.591	795.662	737.504	841.144	911.78	795.601	924.658	953.607	575.665	792.003	875.089	744.757	912.595	819.128	742.13
6.86_429.1190m/z	429.119	6.86225	neg	S-Adenosylhomocysteine	HMDB0000939	Nucleosides, nucleotides, and analogues	5'-deoxyribonucleosides	5'-deoxy-5'-thionucleosides	C00021	37.2	0	M+FA-H	C14H20N6O5S	-1.94447	352.783	318.13	399.751	422.66	364.532	330.121	370.33	326.236	267.727	153.335	250.115	37.7717	83.4049	233.458	324.287	256.517	315.941	179.23	265.3	30.3017	275.437	219.376	46.5109	160.304	155.97	740.912	137.289
7.26_317.1757m/z	317.176	7.25802	neg	Estradiol	HMDB0000151	Lipids and lipid-like molecules	Steroids and steroid derivatives	Estrane steroids	C00951	37.2	0	M+FA-H	C18H24O2	-0.355936	242.757	213.993	241.254	271.006	208.66	286.701	248.375	283.51	2.965e-09	201.872	2.965e-09	2.965e-09	198.398	294.325	2.965e-09	24.445	532.593	27.3271	399.64	69.0217	167.091	737.521	2.965e-09	2.965e-09	2.965e-09	2019.29	2.965e-09
7.98_403.0935m/z	403.094	7.98003	neg	Pantetheine 4'-phosphate	HMDB0001416	Organic acids and derivatives	Carboxylic acids and derivatives	Amino acids, peptides, and analogues	C01134	37.2	0	M+FA-H	C11H23N2O7PS	-2.96048	4094.02	4337.88	4079.91	4406.4	3881.99	4031.2	3727.71	3981.78	4414.42	4308.24	4356.45	4312.35	4593.37	4023.45	4354.66	4293.75	4444.94	4410.57	3740.43	4761.73	4381.26	4161.3	4718.85	4600.31	4022.09	4332.72	4660.06
8.10_347.2208m/z	347.221	8.09567	pos	Cortexolone	HMDB0000015	Lipids and lipid-like molecules	Steroids and steroid derivatives	Hydroxysteroids	C05488	37.2	0	M+H	C21H30O4	-2.50361	689.956	823.391	769.265	917.885	830.772	947.54	904.607	1138.65	756.953	369.799	480.207	210.69	428.287	241.454	709.86	585.418	465.069	930.943	929.987	337.098	152.236	382.844	956.187	1014.21	259.953	2.965e-09	206.628
9.05_407.2783m/z	407.278	9.0521	pos	3a,6b,7a,12a-Tetrahydroxy-5b-cholanoic acid	HMDB0000399	Organic oxygen compounds	Organooxygen compounds	Carbohydrates and carbohydrate conjugates	C01094	37.2	0	M+H-H2O	C24H40O6	-2.2052	513.198	868.181	497.336	652.138	973.834	1047.49	1131.87	926.589	2.965e-09	1215.41	867.282	5953.87	4942.2	2.965e-09	351.259	2.965e-09	2.965e-09	251.106	1482.89	199.316	1576.7	2.965e-09	2.965e-09	544.302	865.211	1848.67	215.269
9.72_344.2788m/z	344.279	9.71757	pos	Dodecanoylcarnitine	HMDB0002250	Lipids and lipid-like molecules	Fatty Acyls	Fatty acid esters		37.2	0	M+H	C19H37NO4	-2.19743	2691.31	3125.28	3148.35	2951.6	2956.34	3153.87	2512.03	2112.38	1067.14	1932.52	2208.6	2072.13	2350.86	3569.58	2663.68	1914.62	3149.84	1443.38	6937.67	1268.2	1840.06	3888.28	1464.61	1040.76	2939.42	3681.16	4838.13
9.75_317.2104m/z	317.21	9.74833	pos	Prostaglandin A2	HMDB0002752	Lipids and lipid-like molecules	Fatty Acyls	Eicosanoids	C05953	37.2	0	M+H-H2O	C20H30O4	-2.26418	1268.29	1358.26	1400.73	1175.96	1654.65	1354.9	1511.14	1392.91	301.837	1473.74	532.915	3.62483	613.029	2993.28	2.965e-09	541.782	2204.18	452.838	2167.8	829.117	1156.46	2917.69	1426.69	417.252	201.921	1255.83	1994.29
0.40_165.0397m/z	165.04	0.4015	neg	L-Xylonate	HMDB0060256	Organic oxygen compounds	Organooxygen compounds	Carbohydrates and carbohydrate conjugates	C05411	37.1	0	M-H	C5H10O6	-4.67216	48970.5	45112.7	47369	41897.3	47347.5	44221.8	49685.2	48557.6	51620.5	50082	51369.8	51497	48435.3	50950.8	47169.1	50154.9	50668.5	51535.7	53149.8	55022.7	53792.8	47819.1	48004.7	47288	49999	52818.6	53315.4
0.78_203.1029m/z	203.103	0.783367	neg	Serylvaline	HMDB0029052	Organic acids and derivatives	Carboxylic acids and derivatives	Amino acids, peptides, and analogues		37.1	0	M-H	C8H16N2O4	-4.02516	20523.9	20488.7	20640.5	17878.3	20040.9	20178.2	22090.3	21114.6	14704.1	18195.4	20144	15117.7	15190.3	11859.9	15516.1	19069	14700.6	17215.9	20757.2	14902	53060.2	23025.7	19157.1	15797.7	18503.2	18951.1	15010.5
1.12_228.0973m/z	228.097	1.11528	pos	Deoxycytidine	HMDB0000014	Nucleosides, nucleotides, and analogues	Pyrimidine nucleosides	Pyrimidine 2'-deoxyribonucleosides	C00881	37.1	0	M+H	C9H13N3O4	-2.66947	5331.56	4697.59	4966.55	4331.36	5153.28	4861.58	5361.59	5862.94	2817.2	3716.45	3415.48	5680.24	3238.51	4825.66	5023.05	4379.85	5980.5	4071.46	4630.12	3395.69	3927.1	3424.43	4945.56	3527.22	4311.11	6173.62	4572.68
1.14_215.1385m/z	215.139	1.143	pos	Threoninyl-Isoleucine	HMDB0029064	Organic acids and derivatives	Carboxylic acids and derivatives	Amino acids, peptides, and analogues		37.1	0	M+H-H2O	C10H20N2O4	-2.05691	1774.13	2918.12	3179.32	1103.88	1702.37	1513.56	1528.7	2656.65	1947.93	2999.77	2071.71	929.097	2043.47	2266.32	1752.33	1722.34	959.662	653.154	2481.06	392.908	2315.74	1442.12	2233.34	1373.81	1525.64	2193.46	3267.63
11.29_480.3082m/z	480.308	11.2929	pos	Dodecanedioylcarnitine	HMDB0013327	Organic acids and derivatives	Carboxylic acids and derivatives	Tricarboxylic acids and derivatives		37.1	0	M+K	C25H47NO5	-0.975554	2939.53	4065.48	3230.56	2603.76	3224.35	2032.56	3807.94	2961.65	2679.65	2755.81	2527.28	3187.06	4081.96	4026.12	2657.47	2676.56	2161.06	3556.81	3652.72	2354.59	4663.23	4778.94	2029.66	2778.96	1214.01	2667.57	2356.74
[truncated: 9,160 more rows]
